# Supplementary material for: Liquid dynamics sloshing in cylindrical containers: A 3D free-surface reconstruction dataset
Source: Data Brief. 2020 Nov 28;33:106546. doi: 10.1016/j.dib.2020.106546 (PMC7725740; doi:10.1016/j.dib.2020.106546)
Supplement: Supplementary file 1 [file mmc1.zip]

Archive with 36 entries (36 files):
- dibData_new/test1_steady.csv
- dibData_new/test1_steady.mat
- dibData_new/test10_damped.csv
- dibData_new/test10_damped.mat
- dibData_new/test10_dampingMap.png
- dibData_new/test10_rsquare_dampingMap.png
- dibData_new/test11_damped.csv
- dibData_new/test11_damped.mat
- dibData_new/test11_dampingMap.png
- dibData_new/test11_rsquare_dampingMap.png
- dibData_new/test12_damped.csv
- dibData_new/test12_damped.mat
- dibData_new/test12_dampingMap.png
- dibData_new/test12_rsquare_dampingMap.png
- dibData_new/test2_steady.csv
- dibData_new/test2_steady.mat
- dibData_new/test3_steady.csv
- dibData_new/test3_steady.mat
- dibData_new/test4_steady.csv
- dibData_new/test4_steady.mat
- dibData_new/test5_steady.csv
- dibData_new/test5_steady.mat
- dibData_new/test6_steady.csv
- dibData_new/test6_steady.mat
- dibData_new/test7_damped.csv
- dibData_new/test7_damped.mat
- dibData_new/test7_dampingMap.png
- dibData_new/test7_rsquare_dampingMap.png
- dibData_new/test8_damped.csv
- dibData_new/test8_damped.mat
- dibData_new/test8_dampingMap.png
- dibData_new/test8_rsquare_dampingMap.png
- dibData_new/test9_damped.csv
- dibData_new/test9_damped.mat
- dibData_new/test9_dampingMap.png
- dibData_new/test9_rsquare_dampingMap.png
