# Supplementary material for: Liquid dynamics sloshing in cylindrical containers: A 3D free-surface reconstruction dataset
Source: Data Brief. 2020 Nov 28;33:106546. doi: 10.1016/j.dib.2020.106546 (PMC7725740; doi:10.1016/j.dib.2020.106546)
Supplement: Supplementary file 1 [file mmc1.zip › dibData_new/test1_steady.csv]

timeODS [s]	displacementODS [mm]
-0.001	-0.974593709
0.004	-1.028617492
0.009	-1.072470525
0.014	-1.100983078
0.019	-1.134498171
0.024	-1.148337483
0.029	-1.159342667
0.034	-1.162177305
0.039	-1.156674713
0.044	-1.145336162
0.049	-1.121158908
0.054	-1.088311058
0.059	-1.056629993
0.064	-0.997103618
0.069	-0.945914473
0.074	-0.900894146
0.079	-0.812688535
0.084	-0.74815962
0.089	-0.686299167
0.094	-0.585754396
0.099	-0.513222126
0.104	-0.431185842
0.109	-0.31496773
0.114	-0.231097418
0.119	-0.13322111
0.124	-0.019170902
0.129	0.066533947
0.134	0.163743013
0.139	0.290965799
0.144	0.390342769
0.149	0.474879815
0.154	0.533405072
0.159	0.613940187
0.164	0.721820561
0.169	0.792518295
0.174	0.852044161
0.179	0.933913253
0.184	1.017782549
0.189	1.04429439
0.194	1.118826354
0.199	1.137000966
0.204	1.160344293
0.209	1.203530084
0.214	1.213034099
0.219	1.213034099
0.224	1.210699512
0.229	1.18952358
0.234	1.167180862
0.239	1.12599629
0.244	1.077642291
0.249	1.038291747
0.254	0.992605194
0.259	0.936414016
0.264	0.842206779
0.269	0.770508436
0.274	0.699644527
0.279	0.59993419
0.284	0.483883779
0.289	0.45303664
0.294	0.353659671
0.299	0.231106058
0.304	0.165243673
0.309	0.049859996
0.314	-0.05285217
0.319	-0.132887234
0.324	-0.240935308
0.329	-0.339144984
0.334	-0.417013162
0.339	-0.523893434
0.344	-0.607764254
0.349	-0.674793932
0.354	-0.767334841
0.359	-0.83986711
0.364	-0.88838881
0.369	-0.960754396
0.374	-1.014444811
0.379	-1.053628672
0.384	-1.10165032
0.389	-1.193024444
0.394	-1.151839364
0.399	-1.161010011
0.404	-1.162510672
0.409	-1.167346021
0.414	-1.145169479
0.419	-1.127328235
0.424	-1.101817004
0.429	-1.055963258
0.434	-1.015945472
0.439	-0.970758461
0.444	-0.895058187
0.449	-0.84086772
0.454	-0.772003506
0.459	-0.684631314
0.464	-0.613933581
0.469	-0.525561287
0.474	-0.420847901
0.479	-0.343146915
0.484	-0.240101382
0.489	-0.134721771
0.494	-0.053518904
0.499	0.061364722
0.504	0.166410967
0.509	0.241610682
0.514	0.395011434
0.519	0.464541874
0.524	0.498723193
0.529	0.628446743
0.534	0.717318579
0.539	0.772342972
0.544	0.858880222
0.549	0.967427838
0.554	1.006444507
0.559	1.046128418
0.564	1.115158299
0.569	1.137668208
0.574	1.160678169
0.579	1.201028814
0.584	1.212700732
0.589	1.216702155
0.594	1.211200071
0.599	1.198694227
0.604	1.192858776
0.609	1.131998933
0.614	1.115324982
0.619	1.037457821
0.624	1.000608548
0.629	0.92490929
0.634	0.840872802
0.639	0.781680303
0.644	0.710482519
0.649	0.603769438
0.654	0.523234323
0.659	0.449368584
0.664	0.372001474
0.669	0.291299167
0.674	0.168078311
0.679	0.064866602
0.684	-0.011167039
0.689	-0.122716485
0.694	-0.220259427
0.699	-0.300961734
0.704	-0.41884719
0.709	-0.505885507
0.714	-0.568079835
0.719	-0.678795863
0.724	-0.749326913
0.729	-0.805185232
0.734	-0.896892723
0.739	-0.954417878
0.744	-1.001438917
0.749	-1.060298557
0.754	-1.090478453
0.759	-1.121325592
0.764	-1.145502846
0.769	-1.156674713
0.774	-1.166512603
0.779	-1.158675424
0.784	-1.147003506
0.789	-1.138833469
0.794	-1.099982976
0.799	-1.072803893
0.804	-1.036621354
0.809	-0.972259122
0.814	-0.917735288
0.819	-0.853039689
0.824	-0.776172121
0.829	-0.715478453
0.834	-0.623104228
0.839	-0.531897296
0.844	-0.45803105
0.849	-0.349149558
0.854	-0.266613223
0.859	-0.172905021
0.864	-0.050517583
0.869	0.038354762
0.874	0.135063777
0.879	0.267288596
0.884	0.370667497
0.889	0.423023427
0.894	0.510061744
0.899	0.599600823
0.904	0.68563853
0.909	0.774843734
0.914	0.840706119
0.919	0.905567385
0.924	1.0129472
0.929	1.038291747
0.934	1.109655707
0.939	1.134500203
0.944	1.159010824
0.949	1.194526121
0.954	1.211533438
0.959	1.214200884
0.964	1.214034201
0.969	1.199528153
0.974	1.178185537
0.979	1.135333621
0.984	1.114991615
0.989	1.050797083
0.994	1.011446539
0.999	0.960424586
1.004	0.871552749
1.009	0.786849019
1.014	0.724655199
1.019	0.645620744
1.024	0.52890309
1.029	0.47704721
1.034	0.426358624
1.039	0.2747919
1.044	0.189254243
1.049	0.116889166
1.054	-0.015835705
1.059	-0.105208609
1.064	-0.177907562
1.069	-0.309632331
1.074	-0.393669326
1.079	-0.474705001
1.084	-0.58208634
1.089	-0.657619423
1.094	-0.731152302
1.099	-0.82119194
1.104	-0.879384846
1.109	-0.938077294
1.114	-1.000938866
1.119	-1.041956754
1.124	-1.085143053
1.129	-1.122492885
1.134	-1.136999441
1.139	-1.15800869
1.144	-1.161343378
1.149	-1.160843328
1.154	-1.153506708
1.159	-1.14183479
1.164	-1.110987651
1.169	-1.074304553
1.174	-1.027116831
1.179	-0.988266338
1.184	-0.915567385
1.189	-0.858708964
1.194	-0.805018549
1.199	-0.715145086
1.204	-0.633775536
1.209	-0.569080445
1.214	-0.454863045
1.219	-0.367658045
1.224	-0.287455788
1.229	-0.166735695
1.234	-0.075028712
1.239	-0.001663025
1.244	0.134897093
1.249	0.224603364
1.254	0.319978402
1.259	0.38450681
1.264	0.471544618
1.269	0.562250991
1.274	0.694809178
1.279	0.75166709
1.284	0.820696971
1.289	0.938415235
1.294	0.991771267
1.299	1.028621049
1.304	1.102819646
1.309	1.130331589
1.314	1.1485062
1.319	1.193525511
1.324	1.208532117
1.329	1.21503481
1.334	1.212867415
1.339	1.20619753
1.344	1.175350899
1.349	1.166847495
1.354	1.119826964
1.359	1.050463716
1.364	1.018283108
1.369	0.987102602
1.374	0.874720754
1.379	0.800688332
1.384	0.751167039
1.389	0.658960006
1.394	0.554914371
1.399	0.478214504
1.404	0.42269006
1.409	0.31397576
1.414	0.223269387
1.419	0.106051174
1.424	0.010508944
1.429	-0.074194786
1.434	-0.192746976
1.439	-0.277784582
1.444	-0.369492072
1.449	-0.479040299
1.454	-0.552739862
1.459	-0.639444811
1.464	-0.728651032
1.469	-0.792012654
1.474	-0.863877681
1.479	-0.933241945
1.484	-0.980262984
1.489	-1.038955432
1.494	-1.080641071
1.499	-1.107152912
1.504	-1.137166125
1.509	-1.151839364
1.514	-1.158842108
1.519	-1.166178728
1.524	-1.153340024
1.529	-1.140500813
1.534	-1.109987041
1.539	-1.078973219
1.544	-1.048960006
1.549	-0.987266236
1.554	-0.933241945
1.559	-0.887721567
1.564	-0.802183911
1.569	-0.735654284
1.574	-0.672959904
1.579	-0.563744537
1.584	-0.483708964
1.589	-0.404674001
1.594	-0.280285852
1.599	-0.204085527
1.604	-0.110043958
1.609	-0.009999746
1.614	0.104550513
1.619	0.180917522
1.624	0.331817004
1.629	0.421856642
1.634	0.451035928
1.639	0.563418284
1.644	0.651956754
1.649	0.741495833
1.654	0.818529576
1.659	0.879056052
1.664	0.987436477
1.669	1.025953095
1.674	1.06630374
1.679	1.124828997
1.684	1.148339516
1.689	1.183688129
1.694	1.209699411
1.699	1.211533438
1.704	1.21503481
1.709	1.205197429
1.714	1.177184927
1.719	1.149673493
1.724	1.123828895
1.729	1.121660992
1.734	1.04962979
1.739	0.98260062
1.744	0.890227411
1.749	0.838204848
1.754	0.74633169
1.759	0.678801962
1.764	0.583093556
1.769	0.462373971
1.774	0.413519413
1.779	0.335318376
1.784	0.208929515
1.789	0.139232392
1.794	0.036020175
1.799	-0.070693414
1.804	-0.151895772
1.809	-0.2732826
1.814	-0.360988159
1.819	-0.442357709
1.824	-0.542401921
1.829	-0.631441457
1.834	-0.69530313
1.839	-0.783508741
1.844	-0.858208405
1.849	-0.911065403
1.854	-0.970758461
1.859	-1.02761739
1.864	-1.05796397
1.869	-1.103317664
1.874	-1.132497459
1.879	-1.147170698
1.884	-1.161510062
1.889	-1.161676746
1.894	-1.154173442
1.899	-1.143002084
1.904	-1.120992225
1.909	-1.10064971
1.914	-1.04529195
1.919	-0.998937646
1.924	-0.957919758
1.929	-0.884553562
1.934	-0.823693211
1.939	-0.760331589
1.944	-0.662121405
1.949	-0.592757648
1.954	-0.508220094
1.959	-0.405674611
1.964	-0.333309533
1.969	-0.221926771
1.974	-0.107042636
1.979	-0.027174256
1.984	0.088543297
1.989	0.188254142
1.994	0.28613045
1.999	0.409851357
2.004	0.439864061
2.009	0.521900346
2.014	0.646788037
2.019	0.730324474
2.024	0.787015703
2.029	0.876221415
2.034	0.977098536
2.039	1.009779195
2.044	1.067137666
2.049	1.120493699
2.054	1.136167548
2.059	1.199694837
2.064	1.203863452
2.069	1.211700122
2.074	1.214368076
2.079	1.208365433
2.084	1.200194888
2.089	1.148672883
2.094	1.130998323
2.099	1.110322949
2.104	1.033956449
2.109	0.997107176
2.114	0.934413304
2.119	0.824032168
2.124	0.768174357
2.129	0.699644527
2.134	0.58426085
2.139	0.500390538
2.144	0.446200579
2.149	0.348157587
2.154	0.273124555
2.159	0.148403039
2.164	0.046358116
2.169	-0.031842921
2.174	-0.145893129
2.179	-0.249605397
2.184	-0.32430557
2.189	-0.440356489
2.194	-0.52572797
2.199	-0.59525841
2.204	-0.698971186
2.209	-0.774838144
2.214	-0.910398669
2.219	-0.915734069
2.224	-0.964089084
2.229	-1.003272944
2.234	-1.063133194
2.239	-1.099482417
2.244	-1.123660179
2.249	-1.146836823
2.254	-1.157341447
2.259	-1.167012654
2.264	-1.1590093
2.269	-1.151839364
2.274	-1.133164194
2.279	-1.093980333
2.284	-1.058130654
2.289	-1.014278128
2.294	-0.956252414
2.299	-0.904896077
2.304	-0.862543704
2.309	-0.749826964
2.314	-0.694802571
2.319	-0.610932259
2.324	-0.511221415
2.329	-0.440023122
2.334	-0.332642291
2.339	-0.232764763
2.344	-0.151562405
2.349	-0.036511587
2.354	0.068868025
2.359	0.150237067
2.364	0.28613045
2.369	0.391676746
2.374	0.435529271
2.379	0.521733662
2.384	0.62144349
2.389	0.699144476
2.394	0.793518904
2.399	0.853378138
2.404	0.930078006
2.409	1.013281075
2.414	1.044961124
2.419	1.109655707
2.424	1.137334333
2.429	1.166680811
2.434	1.19986152
2.439	1.213367466
2.444	1.211866806
2.449	1.194692804
2.454	1.198527543
2.459	1.158843632
2.464	1.135500305
2.469	1.106821577
2.474	1.043793831
2.479	1.006444507
2.484	0.948252617
2.489	0.852878087
2.494	0.783514331
2.499	0.710315835
2.504	0.634282701
2.509	0.51623107
2.514	0.473045279
2.519	0.406349477
2.524	0.280961226
2.529	0.172080242
2.534	0.098547871
2.539	-0.029675526
2.544	-0.124217146
2.549	-0.20275155
2.554	-0.321637616
2.559	-0.407675323
2.564	-0.481874936
2.569	-0.597092946
2.574	-0.668957973
2.579	-0.736821577
2.584	-0.82419377
2.589	-0.882719535
2.594	-0.938911221
2.599	-1.009442271
2.604	-1.048126588
2.609	-1.088144374
2.614	-1.121325592
2.619	-1.143835502
2.624	-1.158675424
2.629	-1.16584536
2.634	-1.16050996
2.639	-1.158175374
2.644	-1.126994867
2.649	-1.106819036
2.654	-1.069969255
2.659	-1.023115408
2.664	-1.009609462
2.669	-0.914233408
2.674	-0.84470246
2.679	-0.79084536
2.684	-0.705641071
2.689	-0.623104228
2.694	-0.553073229
2.699	-0.450861114
2.704	-0.355986127
2.709	-0.283453857
2.714	-0.160566369
2.719	-0.066524799
2.724	0.009342159
2.729	0.14506835
2.734	0.240943948
2.739	0.318144374
2.744	0.442031965
2.749	0.486051174
2.754	0.589096199
2.759	0.701645238
2.764	0.76433911
2.769	0.823198242
2.774	0.916905427
2.779	0.998274469
2.784	1.033122523
2.789	1.107654995
2.794	1.119993648
2.799	1.153508233
2.804	1.197193566
2.809	1.208698801
2.814	1.216868838
2.819	1.209365535
2.824	1.203696768
2.829	1.206698089
2.834	1.144004218
2.839	1.122661602
2.844	1.049129739
2.849	1.010613121
2.854	0.97476395
2.859	0.858213487
2.864	0.791184318
2.869	0.736993851
2.874	0.652290629
2.879	0.535906342
2.884	0.460539943
2.889	0.403014788
2.894	0.306805824
2.899	0.213264813
2.904	0.095879917
2.909	0.000171003
2.914	-0.064023529
2.919	-0.203084917
2.924	-0.286955229
2.929	-0.372826761
2.934	-0.4855435
2.939	-0.564077904
2.944	-0.65261739
2.949	-0.749660281
2.954	-0.799849324
2.959	-0.872048226
2.964	-0.944913863
2.969	-0.990100366
2.974	-1.039289308
2.979	-1.083642393
2.984	-1.108653573
2.989	-1.13933352
2.994	-1.153840075
2.999	-1.160843328
3.004	-1.159842718
3.009	-1.151839364
3.014	-1.139666887
3.019	-1.126327625
3.024	-1.077305875
3.029	-1.042623996
3.034	-0.982763746
3.039	-0.929073331
3.044	-0.882219484
3.049	-0.797681929
3.054	-0.724482417
3.059	-0.663622065
3.064	-0.556741285
3.069	-0.47570561
3.074	-0.398337992
3.079	-0.274616577
3.084	-0.184076888
3.089	-0.100039384
3.094	0.024515449
3.099	0.119723803
3.104	0.214598791
3.109	0.346656927
3.114	0.366165515
3.119	0.453370007
3.124	0.576590863
3.129	0.669297947
3.134	0.74383042
3.139	0.822030948
3.144	0.892394806
3.149	0.991938459
3.154	1.060801657
3.159	1.083477742
3.164	1.127663635
3.169	1.149006251
3.174	1.184521547
3.179	1.199194786
3.184	1.216202104
3.189	1.213367466
3.194	1.219036742
3.199	1.182687519
3.204	1.153674916
3.209	1.120827574
3.214	1.068304452
3.219	1.026619829
3.224	0.981600518
3.229	0.887892824
3.234	0.826866297
3.239	0.720653776
3.244	0.666796676
3.249	0.57692423
3.254	0.45937265
3.259	0.436696057
3.264	0.338153014
3.269	0.211097418
3.274	0.134230359
3.279	0.033352729
3.284	-0.07786335
3.289	-0.163401006
3.294	-0.261110631
3.299	-0.372826761
3.304	-0.459865078
3.309	-0.545069875
3.314	-0.638444202
3.319	-0.706474489
3.324	-0.806185334
3.329	-0.870047007
3.334	-0.913733357
3.339	-0.981596961
3.344	-1.030452028
3.349	-1.065967832
3.354	-1.108486381
3.359	-1.13549878
3.364	-1.153340024
3.369	-1.163177406
3.374	-1.168679998
3.379	-1.158175374
3.384	-1.141501423
3.389	-1.176349985
3.394	-1.091479063
3.399	-1.043124047
