# Supplementary material for: Liquid dynamics sloshing in cylindrical containers: A 3D free-surface reconstruction dataset
Source: Data Brief. 2020 Nov 28;33:106546. doi: 10.1016/j.dib.2020.106546 (PMC7725740; doi:10.1016/j.dib.2020.106546)
Supplement: Supplementary file 1 [file mmc1.zip › dibData_new/test10_damped.csv]

timeODS [s]	displacementODS [mm]
-0.001	-1.049627249
0.004	-0.976094878
0.009	-0.909731934
0.014	-0.812521852
0.019	-0.705807755
0.024	-0.618769438
0.029	-0.481041518
0.034	-0.347816089
0.039	-0.23509935
0.044	-0.066691991
0.049	0.075537402
0.054	0.184252211
0.059	0.391009503
0.064	0.457205255
0.069	0.560083596
0.074	0.735326507
0.079	0.826866297
0.084	0.906400803
0.089	1.038458431
0.094	1.096316953
0.099	1.15284099
0.104	1.213867517
0.109	1.242213386
0.114	1.255885507
0.119	1.232708863
0.124	1.211199563
0.129	1.165680201
0.134	1.110322949
0.139	1.04479444
0.144	0.97476395
0.149	0.828867517
0.154	0.747331792
0.159	0.612106159
0.164	0.501391147
0.169	0.41385278
0.174	0.239609462
0.179	0.098213995
0.184	-0.008999644
0.189	-0.162900955
0.194	-0.30179566
0.199	-0.408009198
0.204	-0.563745045
0.209	-0.67762857
0.214	-0.761999441
0.219	-0.87321552
0.224	-0.956585781
0.229	-1.011110123
0.234	-1.087811007
0.239	-1.122326202
0.244	-1.143169275
0.249	-1.152006047
0.254	-1.143502643
0.259	-1.127162059
0.264	-1.080641071
0.269	-1.026617288
0.274	-0.959253735
0.279	-0.864211556
0.284	-0.778340024
0.289	-0.689801047
0.294	-0.549071806
0.299	-0.443024952
0.304	-0.316635583
0.309	-0.151229038
0.314	-0.035178118
0.319	0.110552648
0.324	0.278793322
0.329	0.406349477
0.334	0.529236457
0.339	0.644286767
0.344	0.749499187
0.349	0.857212877
0.354	0.999107887
0.359	1.046128418
0.364	1.138501626
0.369	1.15534226
0.374	1.213367466
0.379	1.240879408
0.384	1.243046804
0.389	1.228207389
0.394	1.184688231
0.399	1.146671664
0.404	1.089980435
0.409	1.02178448
0.414	0.899398059
0.419	0.819529678
0.424	0.688973219
0.429	0.562084307
0.434	0.428526019
0.439	0.336819036
0.444	0.203593607
0.449	0.085875343
0.454	-0.080197937
0.459	-0.202585375
0.464	-0.326640157
0.469	-0.481542077
0.474	-0.584920978
0.479	-0.729818833
0.484	-0.822026375
0.489	-0.895392062
0.494	-0.994936223
0.499	-1.058131162
0.504	-1.079307094
0.509	-1.127328743
0.514	-1.150505387
0.519	-1.155341244
0.524	-1.178851763
0.529	-1.118991513
0.534	-1.070136447
0.539	-0.999438205
0.544	-0.925905834
0.549	-0.852206271
0.554	-0.74482544
0.559	-0.634109412
0.564	-0.54190187
0.569	-0.386999949
0.574	-0.258943236
0.579	-0.145893638
0.584	0.022180862
0.589	0.159074347
0.594	0.282295203
0.599	0.448367974
0.604	0.53774037
0.609	0.663795355
0.614	0.801021699
0.619	0.901898821
0.624	1.009779195
0.629	1.080643104
0.634	1.144837636
0.639	1.180019565
0.644	1.235876868
0.649	1.243546854
0.654	1.241212776
0.659	1.220203527
0.664	1.170682234
0.669	1.142002998
0.674	1.048796372
0.679	1.007945167
0.684	0.865383423
0.689	0.769174459
0.694	0.669131263
0.699	0.514897093
0.704	0.438196717
0.709	0.323979825
0.714	0.157573686
0.719	0.010675628
0.724	-0.09553791
0.729	-0.260944456
0.734	-0.391835298
0.739	-0.49388073
0.744	-0.691301707
0.749	-0.759331487
0.754	-0.827528458
0.759	-0.939078412
0.764	-1.009109412
0.769	-1.054295914
0.774	-1.117324169
0.779	-1.139000661
0.784	-1.15517456
0.789	-1.145503354
0.794	-1.129329454
0.799	-1.102317563
0.804	-1.042457313
0.809	-0.983264305
0.814	-0.91590126
0.819	-0.800516567
0.824	-0.71047642
0.829	-0.604762933
0.834	-0.461866297
0.839	-0.356986736
0.844	-0.216924738
0.849	-0.060856032
0.854	0.056696057
0.859	0.233440136
0.864	0.387674815
0.869	0.440364112
0.874	0.592264204
0.879	0.736327117
0.884	0.815528255
0.889	0.969094674
0.894	1.031288495
0.899	1.092648389
0.904	1.171682844
0.909	1.210366145
0.914	1.23504345
0.919	1.234376715
0.924	1.223038164
0.929	1.219370109
0.934	1.15484221
0.939	1.119660281
0.944	1.04862918
0.949	0.942083291
0.954	0.82503227
0.959	0.752834384
0.964	0.589762933
0.969	0.470043958
0.974	0.41918818
0.979	0.224102805
0.984	0.115388505
0.989	-0.01366831
0.994	-0.177073636
0.999	-0.288623082
1.004	-0.42234907
1.009	-0.566746367
1.014	-0.668124555
1.019	-0.780007369
1.024	-0.887055341
1.029	-0.955418996
1.034	-1.029951977
1.039	-1.085643612
1.044	-1.115990192
1.049	-1.146670647
1.054	-1.157175272
1.059	-1.148504675
1.064	-1.11982544
1.069	-1.07763975
1.074	-1.032286564
1.079	-0.948415743
1.084	-0.86687951
1.089	-0.792679896
1.094	-0.665123234
1.099	-0.555074449
1.104	-0.459365535
1.109	-0.289123132
1.114	-0.160566369
1.119	-0.049850849
1.124	0.130895162
1.129	0.243278026
1.134	0.387674815
1.139	0.497889267
1.144	0.629113477
1.149	0.748665769
1.154	0.867884185
1.159	0.995273148
1.164	1.046128418
1.169	1.129497662
1.174	1.163512298
1.179	1.223705407
1.184	1.243546854
1.189	1.251216841
1.194	1.231041518
1.199	1.179352831
1.204	1.150673595
1.209	1.072973117
1.214	1.025786411
1.219	0.924742098
1.224	0.798354253
1.229	0.694475302
1.234	0.574589643
1.239	0.443032066
1.244	0.332983789
1.249	0.21843353
1.254	0.047525409
1.259	-0.079530694
1.264	-0.18857887
1.269	-0.377329251
1.274	-0.486044059
1.279	-0.577584358
1.284	-0.721981655
1.289	-0.812521852
1.294	-0.889556103
1.299	-0.989100264
1.304	-1.047459854
1.309	-1.091312379
1.314	-1.136332707
1.319	-1.149505285
1.324	-1.157008588
1.329	-1.141668107
1.334	-1.11148821
1.339	-1.06980308
1.344	-0.997937544
1.349	-0.929740573
1.354	-0.84820434
1.359	-0.732986838
1.364	-0.640445421
1.369	-0.519558644
1.374	-0.423349172
1.379	-0.268781126
1.384	-0.119715164
1.389	0.026849527
1.394	0.137231172
1.399	0.325147119
1.404	0.459039282
1.409	0.521233103
1.414	0.695809279
1.419	0.803689653
1.424	0.87988947
1.429	1.02178448
1.434	1.074140411
1.439	1.145338195
1.444	1.174016922
1.449	1.23404284
1.454	1.238878189
1.459	1.239378748
1.464	1.220036843
1.469	1.180519616
1.474	1.135666989
1.479	1.056132483
1.484	1.010279246
1.489	0.852710895
1.494	0.765673087
1.499	0.679468696
1.504	0.497389216
1.509	0.451869346
1.514	0.307973117
1.519	0.14156647
1.524	0.01767888
1.529	-0.118881746
1.534	-0.267280465
1.539	-0.383831944
1.544	-0.515890588
1.549	-0.645781329
1.554	-0.741824118
1.559	-0.849371633
1.564	-0.942746468
1.569	-0.999104838
1.574	-1.072971084
1.579	-1.111988261
1.584	-1.13649939
1.589	-1.153506708
1.594	-1.149505285
1.599	-1.131664041
1.604	-1.08847825
1.609	-1.03995655
1.614	-0.990267558
1.619	-0.893891402
1.624	-0.806185842
1.629	-0.728150981
1.634	-0.571081665
1.639	-0.471870871
1.644	-0.371826659
1.649	-0.189078921
1.654	-0.062523376
1.659	0.049859488
1.664	0.226604076
1.669	0.372834892
1.674	0.467709879
1.679	0.610438815
1.684	0.731991818
1.689	0.825198953
1.694	0.975931243
1.699	1.035457109
1.704	1.10398694
1.709	1.160010926
1.714	1.205864163
1.719	1.242546753
1.724	1.242046194
1.729	1.240378849
1.734	1.208865484
1.739	1.155008893
1.744	1.121660992
1.749	1.03595716
1.754	0.928744029
1.759	0.84270683
1.764	0.73015779
1.769	0.597099553
1.774	0.483549903
1.779	0.36983357
1.784	0.230772182
1.789	0.132562506
1.794	-0.042014178
1.799	-0.16706957
1.804	-0.278952383
1.809	-0.482042128
1.814	-0.56791366
1.819	-0.660287885
1.824	-0.795013975
1.829	-0.87421613
1.834	-0.952917725
1.839	-1.035787936
1.844	-1.084809686
1.849	-1.1213261
1.854	-1.148671359
1.859	-1.154840685
1.864	-1.148337992
1.869	-1.113322238
1.874	-1.085143053
1.879	-1.050961226
1.884	-0.946581716
1.889	-0.876383525
1.894	-0.778173341
1.899	-0.659453959
1.904	-0.566245808
1.909	-0.444692296
1.914	-0.289957059
1.919	-0.171738236
1.924	-0.012167649
1.929	0.135563828
1.934	0.231272741
1.939	0.434194786
1.944	0.49955712
1.949	0.626445523
1.954	0.769675018
1.959	0.866884084
1.964	0.981933886
1.969	1.060134414
1.974	1.138501626
1.979	1.165513518
1.984	1.226706728
1.989	1.236710794
1.994	1.239712115
1.999	1.21603542
2.004	1.187356185
2.009	1.150840278
2.014	1.065136447
2.019	1.020283819
2.024	0.903232798
2.029	0.786182285
2.034	0.73499314
2.039	0.566252922
2.044	0.436529373
2.049	0.348991005
2.054	0.200425602
2.059	0.041355575
2.064	-0.079197327
2.069	-0.211255463
2.074	-0.35615281
2.079	-0.460365637
2.084	-0.605096809
2.089	-0.721814971
2.094	-0.814523071
2.099	-0.912233205
2.104	-0.98843353
2.109	-1.036955229
2.114	-1.092312989
2.119	-1.131664041
2.124	-1.149171918
2.129	-1.15267329
2.134	-1.140167446
2.139	-1.113656113
2.144	-1.075305671
2.149	-0.995936833
2.154	-0.940412389
2.159	-0.854874225
2.164	-0.741824118
2.169	-0.651450605
2.174	-0.502884694
2.179	-0.388000559
2.184	-0.277951774
2.189	-0.108877172
2.194	0.028016821
2.199	0.153571755
2.204	0.339653674
2.209	0.457871989
2.214	0.531737727
2.219	0.703979317
2.224	0.79085095
2.229	0.900064793
2.234	1.024785801
2.239	1.068137768
2.244	1.14750559
2.249	1.189356896
2.254	1.226706728
2.259	1.246882051
2.264	1.240378849
2.269	1.229374174
2.274	1.164679591
2.279	1.132165616
2.284	1.063302419
2.289	0.987603161
2.294	0.856546143
2.299	0.782180354
2.304	0.635282803
2.309	0.496555798
2.314	0.460706627
2.319	0.261452637
2.324	0.148069164
2.329	0.039854914
2.334	-0.13322111
2.339	-0.257775943
2.344	-0.375161348
2.349	-0.532231172
2.354	-0.663955941
2.359	-0.73748882
2.364	-0.857542179
2.369	-0.928573788
2.374	-1.009276095
2.379	-1.079307094
2.384	-1.114489531
2.389	-1.141334739
2.394	-1.151339313
2.399	-1.144336061
2.404	-1.130663431
2.409	-1.090812328
2.414	-1.052962445
2.419	-0.97959625
2.424	-0.890723397
2.429	-0.813522462
2.434	-0.701139089
2.439	-0.602595538
2.444	-0.490045482
2.449	-0.33564412
2.454	-0.236099959
2.459	-0.086533947
2.464	0.08820993
2.469	0.215598892
2.474	0.334151082
2.479	0.490553156
2.484	0.587262171
2.489	0.707647881
2.494	0.82503227
2.499	0.931912034
2.504	1.022951774
2.509	1.097317055
2.514	1.15000686
2.519	1.198527543
2.524	1.2355435
2.529	1.238544822
2.534	1.238211454
2.539	1.216702155
2.544	1.1700155
2.549	1.141669631
2.554	1.049129739
2.559	1.003443185
2.564	0.866216841
2.569	0.762171715
2.574	0.671798709
2.579	0.529236457
2.584	0.458038673
2.589	0.331817004
2.594	0.180583647
2.599	0.038354253
2.604	-0.07252795
2.609	-0.219759376
2.614	-0.347148846
2.619	-0.443024952
2.624	-0.593591574
2.629	-0.702139699
2.634	-0.782008588
2.639	-0.891223448
2.644	-0.960421029
2.649	-1.016779398
2.654	-1.083309025
2.659	-1.120492174
2.664	-1.139167344
2.669	-1.153173341
2.674	-1.146003405
2.679	-1.133331385
2.684	-1.085143053
2.689	-1.040123234
2.694	-0.993435563
2.699	-0.899727361
2.704	-0.82319316
2.709	-0.741656927
2.714	-0.615768117
2.719	-0.52772919
2.724	-0.403173849
2.729	-0.26011053
2.734	-0.148561083
2.739	-0.020004828
2.744	0.128393892
2.749	0.230939374
2.754	0.405182183
2.759	0.476379967
2.764	0.589429566
2.769	0.733492479
2.774	0.832368889
2.779	0.919740065
2.784	1.024452434
2.789	1.095316343
2.794	1.147838957
2.799	1.193192144
2.804	1.229374174
2.809	1.239878799
2.814	1.23654411
2.819	1.228040197
2.824	1.185355473
2.829	1.148672883
2.834	1.080309737
2.839	1.042960413
2.844	0.910569418
2.849	0.83537021
2.854	0.770508436
2.859	0.625111546
2.864	0.513563116
2.869	0.471711302
2.874	0.306972507
2.879	0.186419606
2.884	0.064532727
2.889	-0.081364722
2.894	-0.18857887
2.899	-0.333642901
2.904	-0.443358319
2.909	-0.539901159
2.914	-0.652784582
2.919	-0.763000051
2.924	-0.838700325
2.929	-0.921069977
2.934	-0.995270099
2.939	-1.041290527
2.944	-1.094647576
2.949	-1.127995477
2.954	-1.144336061
2.959	-1.149671969
2.964	-1.141168056
2.969	-1.124827472
2.974	-1.087644324
2.979	-1.038622573
2.984	-0.994269489
2.989	-0.913733865
2.994	-0.837199665
2.999	-0.772170698
3.004	-0.655452028
3.009	-0.557241844
3.014	-0.473204848
3.019	-0.321137565
3.024	-0.208087458
3.029	-0.10820993
3.034	0.038854812
3.039	0.156573077
3.044	0.273957973
3.049	0.43052673
3.054	0.484717197
3.059	0.593931548
3.064	0.74282981
3.069	0.815194888
3.074	0.919406698
3.079	1.021951164
3.084	1.06096834
3.089	1.129164295
3.094	1.168348155
3.099	1.206030847
3.104	1.234543399
3.109	1.236044059
3.114	1.23404284
3.119	1.214200884
3.124	1.167680913
3.129	1.155508944
3.134	1.068971694
3.139	1.02178448
3.144	0.967927889
3.149	0.830200986
3.154	0.748832452
3.159	0.665296016
3.164	0.503225175
3.169	0.462373971
3.174	0.360162364
3.179	0.198258207
3.184	0.099214605
3.189	0.009008283
3.194	-0.143225684
3.199	-0.247271318
3.204	-0.346815479
3.209	-0.48404284
3.214	-0.597926873
3.219	-0.654951977
3.224	-0.771503964
3.229	-0.843202307
3.234	-0.917235237
3.239	-0.990100874
3.244	-1.039289308
3.249	-1.085643612
3.254	-1.119158197
3.259	-1.154173951
3.264	-1.150338703
3.269	-1.143669326
3.274	-1.133664753
3.279	-1.184353847
3.284	-1.066968442
3.289	-1.028618
3.294	-0.99977208
3.299	-0.903395924
3.304	-0.836365738
3.309	-0.74382483
3.314	-0.650449995
3.319	-0.574416353
3.324	-0.465701545
3.329	-0.343980842
3.334	-0.255441864
3.339	-0.109043856
3.344	-0.004998221
3.349	0.092711912
3.354	0.241610682
3.359	0.3619969
3.364	0.387340939
3.369	0.541741793
3.374	0.648455382
3.379	0.735993749
3.384	0.83920495
3.389	0.949086035
3.394	1.009112461
3.399	1.06096834
3.404	1.132999543
3.409	1.157342972
3.414	1.19936147
3.419	1.22870744
3.424	1.240546041
3.429	1.238711505
3.434	1.212366856
3.439	1.194526121
3.444	1.15484221
3.449	1.133499593
3.454	1.061135024
3.459	1.009445828
3.464	0.912403445
3.469	0.831534963
3.474	0.745497764
3.479	0.667463411
3.484	0.534572365
3.489	0.429692804
3.494	0.397512196
3.499	0.251948623
3.504	0.149236457
3.509	0.054694837
3.514	-0.075695955
3.519	-0.177240827
3.524	-0.264279144
3.529	-0.397171206
3.534	-0.489212064
3.539	-0.566412999
3.544	-0.683798404
3.549	-0.760332097
3.554	-0.830863655
3.559	-0.917068554
3.564	-0.984264915
3.569	-1.020948013
3.574	-1.074471745
3.579	-1.101316953
3.584	-1.127995477
3.589	-1.141668107
3.594	-1.146003405
3.599	-1.141835298
3.604	-1.122993444
3.609	-1.101483637
3.614	-1.06980308
3.619	-1.020114087
3.624	-0.972759681
3.629	-0.905563319
3.634	-0.831030338
3.639	-0.770003303
3.644	-0.679463106
3.649	-0.593258207
3.654	-0.517057374
3.659	-0.404341142
3.664	-0.300961734
3.669	-0.217091422
3.674	-0.089701951
3.679	-0.024172934
3.684	0.102882661
3.689	0.239442779
3.694	0.351825643
3.699	0.445533337
3.704	0.509727869
3.709	0.601101484
3.714	0.701311871
3.719	0.797853694
3.724	0.863382203
3.729	0.936080648
3.734	1.034289816
3.739	1.075307704
3.744	1.128664244
3.749	1.206030847
3.754	1.202362791
3.759	1.222704797
3.764	1.232708863
3.769	1.232375495
3.774	1.227373463
3.779	1.196360148
3.784	1.165513518
3.789	1.143837534
3.794	1.078642393
3.799	1.042960413
3.804	0.996773808
3.809	0.881390131
3.814	0.82119753
3.819	0.743997103
3.824	0.641118762
3.829	0.557582325
3.834	0.472711912
3.839	0.403014788
3.844	0.31547642
3.849	0.184752261
3.854	0.080539943
3.859	0.002171715
3.864	-0.123216536
3.869	-0.214924027
3.874	-0.295292967
3.879	-0.420515042
3.884	-0.506886625
3.889	-0.575249771
3.894	-0.679963157
3.899	-0.744158197
3.904	-0.805018549
3.909	-0.892057374
3.914	-0.945914473
3.919	-0.996103517
3.924	-1.048793831
3.929	-1.078473676
3.934	-1.109654182
3.939	-1.12766211
3.944	-1.136999441
3.949	-1.14383601
3.954	-1.136832757
3.959	-1.125661399
3.964	-1.106986228
3.969	-1.065467781
3.974	-1.035120693
3.979	-0.985598892
3.984	-0.929073839
3.989	-0.878718112
3.994	-0.808520429
3.999	-0.732486279
4.004	-0.674293881
4.009	-0.579752261
4.014	-0.498549395
4.019	-0.431353034
4.024	-0.317469001
4.029	-0.227095996
4.034	-0.170404259
4.039	-0.043181472
4.044	0.062865383
4.049	0.150237067
4.054	0.283962547
4.059	0.379670952
4.064	0.454870668
4.069	0.517231172
4.074	0.606937443
4.079	0.717485263
4.084	0.785681726
4.089	0.845207592
4.094	0.916905427
4.099	1.017782549
4.104	1.051797693
4.109	1.092648389
4.114	1.146671664
4.119	1.160010926
4.124	1.193192144
4.129	1.22770683
4.134	1.231208202
4.139	1.234376715
4.144	1.218369499
4.149	1.212366856
4.154	1.173183504
4.159	1.149839669
4.164	1.13333291
4.169	1.059300488
4.174	1.026953196
4.179	1.003609869
4.184	0.872219484
4.189	0.82753354
4.194	0.75900371
4.199	0.657626029
4.204	0.569587611
4.209	0.496221923
4.214	0.451869346
4.219	0.348157079
4.224	0.262619931
4.229	0.155405783
4.234	0.066533438
4.239	-0.009500203
4.244	-0.123717095
4.249	-0.203085425
4.254	-0.283621049
4.259	-0.388667293
4.264	-0.460198953
4.269	-0.534565251
4.274	-0.626106058
4.279	-0.686966409
4.284	-0.760665464
4.289	-0.830529779
4.294	-0.883886828
4.299	-0.939578463
4.304	-0.992935512
4.309	-1.023782651
4.314	-1.065634465
4.319	-1.096481604
4.324	-1.112155453
4.329	-1.155841295
4.334	-1.139834079
4.339	-1.133498069
4.344	-1.130996798
4.349	-1.115823508
4.354	-1.105485568
4.359	-1.07964097
4.364	-1.044958583
4.369	-1.010276705
4.374	-0.956919656
4.379	-0.904062659
4.384	-0.858375597
4.389	-0.78550996
4.394	-0.7301522
4.399	-0.688633753
4.404	-0.583587001
4.409	-0.511721974
4.414	-0.452362283
4.419	-0.348649507
4.424	-0.272115815
4.429	-0.199584053
4.434	-0.09403725
4.439	-0.010500305
4.444	0.071869346
4.449	0.179583037
4.454	0.253115408
4.459	0.355327015
4.464	0.452202714
4.469	0.465041925
4.474	0.553747078
4.479	0.65912669
4.484	0.725655809
4.489	0.79368508
4.494	0.852877579
4.499	0.942750025
4.504	1.007778484
4.509	1.042126486
4.514	1.083144374
4.519	1.136167548
4.524	1.153008182
4.529	1.164346224
4.534	1.201195498
4.539	1.217202206
4.544	1.227873514
4.549	1.230041417
4.554	1.225539435
4.559	1.212200173
4.564	1.180019565
4.569	1.160010926
4.574	1.151340329
4.579	1.087979724
4.584	1.049963157
4.589	1.030121201
4.594	0.968761307
4.599	0.895562811
4.604	0.831868838
4.609	0.767173747
4.614	0.715984602
4.619	0.634782752
4.624	0.536573077
4.629	0.475546549
4.634	0.394010824
4.639	0.343488413
4.644	0.285296524
4.649	0.188253633
4.654	0.095713233
4.659	0.026015601
4.664	-0.064690771
4.669	-0.145393079
4.674	-0.210088678
4.679	-0.302462395
4.684	-0.380997307
4.689	-0.444191737
4.694	-0.531063878
4.699	-0.600594827
4.704	-0.651783972
4.709	-0.736654894
4.714	-0.787844547
4.719	-0.829362994
4.724	-0.893391351
4.729	-0.934743114
4.734	-0.966757038
4.739	-1.016612715
4.744	-1.046459244
4.749	-1.073304452
4.754	-1.101984196
4.759	-1.109154132
4.764	-1.129996697
4.769	-1.13399812
4.774	-1.235710184
4.779	-1.134665362
4.784	-1.120992733
4.789	-1.106652861
4.794	-1.090145594
4.799	-1.054295914
4.804	-1.026783972
4.809	-0.994936223
4.814	-0.953084409
4.819	-0.915401209
4.824	-0.86687951
4.829	-0.807519819
4.834	-0.763333418
4.839	-0.702973117
4.844	-0.638611393
4.849	-0.587755615
4.854	-0.515056662
4.859	-0.442024342
4.864	-0.382998018
4.869	-0.296626436
4.874	-0.221593404
4.879	-0.163234323
4.884	-0.070193363
4.889	0.009508334
4.894	0.069368076
4.899	0.164409747
4.904	0.22476954
4.909	0.303471135
4.914	0.410684775
4.919	0.459539333
4.924	0.506726547
4.929	0.56908756
4.934	0.639451418
4.939	0.710649202
4.944	0.775343785
4.949	0.817862334
4.954	0.866716892
4.959	0.964092642
4.964	1.009112461
4.969	1.036624403
4.974	1.065970373
4.979	1.118826354
4.984	1.144670952
4.989	1.157342972
4.994	1.168514839
4.999	1.209532219
5.004	1.217368889
5.009	1.224705509
5.014	1.226873412
5.019	1.224205458
5.024	1.21603542
5.029	1.198027493
5.034	1.167680913
5.039	1.157009605
5.044	1.141002897
5.049	1.102486279
5.054	1.061301707
5.059	1.034789867
5.064	1.005944456
5.069	0.96742733
5.074	0.867550818
5.079	0.821530897
5.084	0.784681624
5.089	0.727156469
5.094	0.661961327
5.099	0.596098943
5.104	0.505059203
5.109	0.490553156
5.114	0.456371328
5.119	0.347823712
5.124	0.294967222
5.129	0.218934089
5.134	0.14056586
5.139	0.074870668
5.144	0.007007064
5.149	-0.069192753
5.154	-0.130386472
5.159	-0.19741615
5.164	-0.278285141
5.169	-0.333976776
5.174	-0.405841803
5.179	-0.469369601
5.184	-0.540734577
5.189	-0.586421638
5.194	-0.645948013
5.199	-0.68496519
5.204	-0.74482544
5.209	-0.792346529
5.214	-0.829529678
5.219	-0.883553461
5.224	-0.924405173
5.229	-0.959587102
5.234	-0.998104228
5.239	-1.025616679
5.244	-1.041290527
5.249	-1.139667395
5.254	-1.101150269
5.259	-1.100816902
5.264	-1.120158807
5.269	-1.121992835
5.274	-1.12866272
5.279	-1.125661399
5.284	-1.121159417
5.289	-1.120825541
5.294	-1.107652963
5.299	-1.092312989
5.304	-1.083642393
5.309	-1.048793831
5.314	-1.010610072
5.319	-0.999438205
5.324	-0.959754294
5.329	-0.923071196
5.334	-0.888889369
5.339	-0.842702256
5.344	-0.807853186
5.349	-0.760165413
5.354	-0.71147703
5.359	-0.67229317
5.364	-0.647115306
5.369	-0.62327142
5.374	-0.518725226
5.379	-0.448860911
5.384	-0.3875
5.389	-0.325472863
5.394	-0.270615154
5.399	-0.205753379
5.404	-0.156564946
5.409	-0.076196006
5.414	-0.01616958
5.419	0.03085095
5.424	0.119389928
5.429	0.178249568
5.434	0.211430786
5.439	0.319477843
5.444	0.387674815
5.449	0.445866704
5.454	0.449701951
5.459	0.50489252
5.464	0.55924967
5.469	0.637284023
5.474	0.68997332
5.479	0.737160535
5.484	0.788182996
5.489	0.823364925
5.494	0.86421613
5.499	0.954421943
5.504	0.990103923
5.509	1.012280465
5.514	1.04862918
5.519	1.060134414
5.524	1.118326303
5.529	1.13966892
5.534	1.148339516
5.539	1.159677559
5.544	1.174684165
5.549	1.190190822
5.554	1.18318757
5.559	1.213700833
5.564	1.215201494
5.569	1.225706119
5.574	1.221870871
5.579	1.216868838
5.584	1.198027493
5.589	1.174183606
5.594	1.166013568
5.599	1.151674205
5.604	1.140002287
5.609	1.120327015
5.614	1.067471034
5.619	1.045961734
5.624	1.033956449
5.629	1.00511053
5.634	0.971429261
5.639	0.886892723
5.644	0.848876156
5.649	0.813026984
5.654	0.778845665
5.659	0.731825135
5.664	0.691640665
5.669	0.629613528
5.674	0.563251601
5.679	0.511895772
5.684	0.449535268
5.689	0.459205966
5.694	0.420522157
5.699	0.342988363
5.704	0.248613426
5.709	0.229271521
5.714	0.171412999
5.719	0.11505463
5.724	0.063865484
5.729	0.001171613
5.734	-0.089701951
5.739	-0.097205255
5.744	-0.164901667
5.749	-0.214924027
5.754	-0.257109208
5.759	-0.326973524
5.764	-0.375328031
5.769	-0.412677864
5.774	-0.478040197
5.779	-0.521726547
5.784	-0.55807577
5.789	-0.61343353
5.794	-0.652450706
5.799	-0.687966511
5.804	-0.73748882
5.809	-0.770169987
5.814	-0.807186452
5.819	-0.848371023
5.824	-0.878050869
5.829	-0.910565352
5.834	-0.946915083
5.839	-0.964089592
5.844	-0.994936223
5.849	-1.017946692
5.854	-1.035787936
5.859	-1.055629891
5.864	-1.071970475
5.869	-1.082141732
5.874	-1.100483535
5.879	-1.108653573
5.884	-1.113155554
5.889	-1.120158807
5.894	-1.123160128
5.899	-1.122660077
5.904	-1.124994156
5.909	-1.118158095
5.914	-1.113155554
5.919	-1.1051522
5.924	-1.091979622
5.929	-1.07763975
5.934	-1.067301809
5.939	-1.050961226
5.944	-1.035454569
5.949	-1.006608141
5.954	-0.985765576
5.959	-0.966923722
5.964	-0.932908578
5.969	-0.906897296
5.974	-0.88838881
5.979	-0.846203628
5.984	-0.816690467
5.989	-0.786343887
5.994	-0.770169987
5.999	-0.720647678
6.004	-0.684798506
6.009	-0.636110123
6.014	-0.598760291
6.019	-0.562077701
6.024	-0.515223346
6.029	-0.477540146
6.034	-0.433854304
6.039	-0.381997916
6.044	-0.343814158
6.049	-0.293625114
6.054	-0.241935918
6.059	-0.204919453
6.064	-0.152396331
6.069	-0.10287453
6.074	-0.065024647
6.079	-0.017503557
6.084	0.042189501
6.089	0.070868737
6.094	0.118055951
6.099	0.18075033
6.104	0.209096199
6.109	0.286463309
6.114	0.31931116
6.119	0.363497561
6.124	0.434028102
6.129	0.459706017
6.134	0.495388505
6.139	0.494221212
6.144	0.528736406
6.149	0.572422248
6.154	0.63028077
6.159	0.674633347
6.164	0.714150574
6.169	0.752834384
6.174	0.777511688
6.179	0.806690975
6.184	0.840872294
6.189	0.867050767
6.194	0.905734069
6.199	0.941916607
6.204	0.9861025
6.209	1.020283819
6.214	1.035623793
6.219	1.056966409
6.224	1.062469001
6.229	1.096149761
6.234	1.123995579
6.239	1.142002998
6.244	1.151006962
6.249	1.15534226
6.254	1.164346224
6.259	1.17785217
6.264	1.18952358
6.269	1.207864874
6.274	1.212200173
6.279	1.21886955
6.284	1.225372751
6.289	1.224372141
6.294	1.222538114
6.299	1.224205458
6.304	1.242546753
6.309	1.217536081
6.314	1.202862842
6.319	1.188356794
6.324	1.176018142
6.329	1.161011536
6.334	1.156176187
6.339	1.149339618
6.344	1.13866831
6.349	1.157676847
6.354	1.099318274
6.359	1.064469712
6.364	1.054631822
6.369	1.040459142
6.374	1.022617898
6.379	1.010779805
6.384	0.988436579
6.389	0.943917319
6.394	0.899731426
6.399	0.867550818
6.404	0.838038164
6.409	0.816528357
6.414	0.787015703
6.419	0.760170495
6.424	0.739328438
6.429	0.70464656
6.434	0.656625419
6.439	0.632281482
6.444	0.581426212
6.449	0.544576431
6.454	0.518065098
6.459	0.467376004
6.464	0.487385151
6.469	0.467542687
6.474	0.424024037
6.479	0.394677559
6.484	0.344489023
6.489	0.30030313
6.494	0.263620033
6.499	0.224269489
6.504	0.184918945
6.509	0.161241742
6.514	0.128894451
6.519	0.07303664
6.524	0.040355473
6.529	0.00784099
6.534	-0.030842819
6.539	-0.064024037
6.544	-0.097038571
6.549	-0.135221821
6.554	-0.16506835
6.559	-0.202918742
6.564	-0.236266643
6.569	-0.263445218
6.574	-0.304963665
6.579	-0.339645543
6.584	-0.367157994
6.589	-0.403173849
6.594	-0.435187773
6.599	-0.462866907
6.604	-0.496048125
6.609	-0.523727259
6.614	-0.548404563
6.619	-0.585587712
6.624	-0.610265525
6.629	-0.631942016
6.634	-0.666623895
6.639	-0.688800437
6.644	-0.71147703
6.649	-0.738822797
6.654	-0.760999339
6.659	-0.782842006
6.664	-0.805351916
6.669	-0.820525714
6.674	-0.844202917
6.679	-0.866212268
6.684	-0.880552139
6.689	-0.905063269
6.694	-0.925905834
6.699	-0.93307577
6.704	-0.959420419
6.709	-0.974093658
6.714	-0.984431599
6.719	-1.001606108
6.724	-1.115323458
6.729	-1.027284023
6.734	-1.074305061
6.739	-1.038789257
6.744	-1.058131162
6.749	-1.066968442
6.754	-1.076139089
6.759	-1.082475099
6.764	-1.093313599
6.769	-1.097648897
6.774	-1.105318884
6.779	-1.110154233
6.784	-1.108153522
6.789	-1.115323458
6.794	-1.114656215
6.799	-1.110320917
6.804	-1.107652963
6.809	-1.115156774
6.814	-1.125494715
6.819	-1.114156164
6.824	-1.111654894
6.829	-1.11248882
6.834	-1.114989582
6.839	-1.108320205
6.844	-1.089311668
6.849	-1.096481604
6.854	-1.086810397
6.859	-1.082642291
6.864	-1.077306383
6.869	-1.082975658
6.874	-1.05512984
6.879	-1.049293881
6.884	-1.106819545
6.889	-1.030285344
6.894	-1.020948013
6.899	-1.005941407
6.904	-0.991934902
6.909	-0.981430277
6.914	-0.96492301
6.919	-0.951583748
6.924	-0.93941178
6.929	-0.92323788
6.934	-0.913233306
6.939	-0.895892113
6.944	-0.880052089
6.949	-0.867046194
6.954	-0.849371633
6.959	-0.837032981
6.964	-0.818024444
6.969	-0.796848511
6.974	-0.780341244
6.979	-0.766501423
6.984	-0.743158095
6.989	-0.727317563
6.994	-0.717980232
6.999	-0.692301809
7.004	-0.676127909
7.009	-0.659120592
7.014	-0.634943338
7.019	-0.619602856
7.024	-0.601428245
7.029	-0.577417675
7.034	-0.55707516
7.039	-0.542068554
7.044	-0.517724616
7.049	-0.499049446
7.054	-0.481708761
7.059	-0.456697581
7.064	-0.439689755
7.069	-0.4145124
7.074	-0.39000127
7.079	-0.372660077
7.084	-0.351317461
7.089	-0.329474286
7.094	-0.309632331
7.099	-0.289957059
7.104	-0.265613121
7.109	-0.248939171
7.114	-0.24010189
7.119	-0.206086747
7.124	-0.185577549
7.129	-0.162234221
7.134	-0.140891097
7.139	-0.123216536
7.144	-0.097538622
7.149	-0.076696057
7.154	-0.065691381
7.159	-0.033343582
7.164	-0.015335654
7.169	-0.004998221
7.174	0.024848308
7.179	0.042356185
7.184	0.012843023
7.189	0.088543297
7.194	0.107885202
7.199	0.128227208
7.204	0.150737118
7.209	0.168244994
7.214	0.185085629
7.219	0.205428143
7.224	0.219267456
7.229	0.233940695
7.234	0.255449995
7.239	0.290631924
7.244	0.305471847
7.249	0.32181243
7.254	0.329815784
7.259	0.364497662
7.264	0.387174256
7.269	0.407683454
7.274	0.43052673
7.279	0.449535268
7.284	0.45837204
7.289	0.471544618
7.294	0.47704721
7.299	0.493554477
7.304	0.495388505
7.309	0.479214605
7.314	0.48971923
7.319	0.511729088
7.324	0.530737118
7.329	0.545910408
7.334	0.567753583
7.339	0.579258309
7.344	0.59209752
7.349	0.613440136
7.354	0.625778788
7.359	0.641785496
7.364	0.669464631
7.369	0.684304553
7.374	0.69197454
7.379	0.711816496
7.384	0.722654487
7.389	0.735159823
7.394	0.74282981
7.399	0.753667802
7.404	0.766673697
7.409	0.776677762
7.414	0.781680303
7.419	0.791351001
7.424	0.793518396
7.429	0.807858268
7.434	0.802689044
7.439	0.807357709
7.444	0.809525612
7.449	0.813860911
7.454	0.814694329
7.459	0.818362893
7.464	0.822698191
7.469	0.784681624
7.474	0.828200274
7.479	0.832702256
7.484	0.826199563
7.489	0.834869651
7.494	0.836870871
7.499	0.853378138
7.504	0.841872904
7.509	0.843706932
7.514	0.844707541
7.519	0.846041518
7.524	0.849876258
7.529	0.851210235
7.534	0.850210133
7.539	0.851543602
7.544	0.846874936
7.549	0.849209523
7.554	0.849376207
7.559	0.850710184
7.564	0.849876258
7.569	0.851877477
7.574	0.850210133
7.579	0.851043551
7.584	0.851210235
7.589	0.850710184
7.594	0.850876868
7.599	0.852544212
7.604	0.846208202
7.609	0.851210235
7.614	0.850042941
7.619	0.852210845
7.624	0.849876258
7.629	0.8505435
7.634	0.851376918
7.639	0.850042941
7.644	0.849209523
7.649	0.850376817
7.654	0.850210133
7.659	0.8505435
7.664	0.858713538
7.669	0.84070561
7.674	0.850876868
7.679	0.852044161
7.684	0.851210235
7.689	0.849376207
7.694	0.839538825
7.699	0.850710184
7.704	0.849709574
7.709	0.850210133
7.714	0.8505435
7.719	0.846708253
7.724	0.845708151
7.729	0.846541569
7.734	0.849376207
7.739	0.850376817
7.744	0.849209523
7.749	0.852710895
7.754	0.849209523
7.759	0.850042941
7.764	0.848709473
7.769	0.850710184
7.774	0.848542281
7.779	0.849542891
7.784	0.849876258
7.789	0.848709473
7.794	0.846541569
7.799	0.850376817
7.804	0.849376207
7.809	0.851210235
7.814	0.850376817
7.819	0.849709574
7.824	0.84804223
7.829	0.850042941
7.834	0.855045482
7.839	0.844874225
7.844	0.849209523
7.849	0.849709574
7.854	0.847875546
7.859	0.850710184
7.864	0.848208914
7.869	0.849709574
7.874	0.848876156
7.879	0.849709574
7.884	0.851877477
7.889	0.849709574
7.894	0.869051479
7.899	0.8505435
7.904	0.849876258
7.909	0.849876258
7.914	0.84904284
7.919	0.850210133
7.924	0.849542891
7.929	0.849709574
7.934	0.849542891
7.939	0.849542891
7.944	0.8505435
7.949	0.848208914
7.954	0.848709473
7.959	0.850876868
7.964	0.849876258
7.969	0.850210133
7.974	0.849209523
7.979	0.849876258
7.984	0.849376207
7.989	0.8505435
7.994	0.851543602
7.999	0.853211454
8.004	0.850876868
8.009	0.848542281
8.014	0.849542891
8.019	0.849376207
8.024	0.851376918
8.029	0.849542891
8.034	0.850210133
8.039	0.848375597
8.044	0.849542891
8.049	0.851210235
8.054	0.84904284
8.059	0.849709574
8.064	0.849709574
8.069	0.8505435
8.074	0.850210133
8.079	0.850042941
8.084	0.848709473
8.089	0.851376918
8.094	0.849876258
8.099	0.849542891
8.104	0.84904284
8.109	0.849209523
8.114	0.849876258
8.119	0.850042941
8.124	0.849709574
8.129	0.849876258
8.134	0.849209523
8.139	0.848375597
8.144	0.849209523
8.149	0.849209523
8.154	0.849376207
8.159	0.850042941
8.164	0.849209523
8.169	0.849376207
8.174	0.850710184
8.179	0.850042941
8.184	0.848208914
8.189	0.851877477
8.194	0.850042941
8.199	0.850210133
8.204	0.848709473
8.209	0.851543602
8.214	0.848208914
8.219	0.849709574
8.224	0.850210133
8.229	0.850042941
8.234	0.849542891
8.239	0.849876258
8.244	0.849376207
8.249	0.849876258
8.254	0.850042941
8.259	0.849376207
8.264	0.849542891
8.269	0.850376817
8.274	0.84804223
8.279	0.850210133
8.284	0.849542891
8.289	0.849376207
8.294	0.849209523
8.299	0.848208914
8.304	0.848709473
8.309	0.850210133
8.314	0.849376207
8.319	0.849376207
8.324	0.848876156
8.329	0.850210133
8.334	0.849876258
8.339	0.849709574
8.344	0.848208914
8.349	0.850210133
8.354	0.849376207
8.359	0.850210133
8.364	0.851210235
8.369	0.850210133
8.374	0.850042941
8.379	0.850876868
8.384	0.849376207
8.389	0.848709473
8.394	0.8505435
8.399	0.849876258
8.404	0.849709574
8.409	0.850710184
8.414	0.849709574
8.419	0.848375597
8.424	0.850876868
8.429	0.850376817
8.434	0.849376207
8.439	0.850376817
8.444	0.849709574
8.449	0.849709574
8.454	0.850210133
8.459	0.8505435
8.464	0.848208914
8.469	0.8505435
8.474	0.849209523
8.479	0.850210133
8.484	0.849876258
8.489	0.848876156
8.494	0.849542891
8.499	0.855378849
8.504	0.849876258
8.509	0.849542891
8.514	0.849542891
8.519	0.849876258
8.524	0.84804223
8.529	0.849376207
8.534	0.850042941
8.539	0.849209523
8.544	0.848542281
8.549	0.849709574
8.554	0.849209523
8.559	0.849209523
8.564	0.849209523
8.569	0.850876868
8.574	0.849709574
8.579	0.849876258
8.584	0.850042941
8.589	0.849709574
8.594	0.847375495
8.599	0.849876258
8.604	0.84904284
8.609	0.848709473
8.614	0.849209523
8.619	0.84904284
8.624	0.849876258
8.629	0.850376817
8.634	0.84904284
8.639	0.849709574
8.644	0.849542891
8.649	0.849376207
8.654	0.850376817
8.659	0.849876258
8.664	0.850042941
8.669	0.849542891
8.674	0.849542891
8.679	0.849876258
8.684	0.84804223
8.689	0.850042941
8.694	0.849876258
8.699	0.848542281
8.704	0.847375495
8.709	0.848876156
8.714	0.848208914
8.719	0.850210133
8.724	0.851210235
8.729	0.851877477
8.734	0.8505435
8.739	0.849376207
8.744	0.84904284
8.749	0.851376918
8.754	0.849542891
8.759	0.850210133
8.764	0.849376207
8.769	0.849542891
8.774	0.849542891
8.779	0.849209523
8.784	0.849542891
8.789	0.849376207
8.794	0.849542891
8.799	0.850210133
8.804	0.851210235
8.809	0.848542281
8.814	0.849542891
8.819	0.84904284
8.824	0.849542891
8.829	0.847875546
8.834	0.8505435
8.839	0.847875546
8.844	0.848876156
8.849	0.850042941
8.854	0.847208812
8.859	0.848709473
8.864	0.850042941
8.869	0.850710184
8.874	0.848542281
8.879	0.8505435
8.884	0.849209523
8.889	0.850210133
8.894	0.84904284
8.899	0.848876156
8.904	0.848375597
8.909	0.849376207
8.914	0.848876156
8.919	0.850376817
8.924	0.849376207
8.929	0.850042941
8.934	0.850042941
8.939	0.848542281
8.944	0.848375597
8.949	0.850042941
8.954	0.849542891
8.959	0.84904284
8.964	0.849376207
8.969	0.8505435
8.974	0.848876156
8.979	0.851543602
8.984	0.849209523
8.989	0.849876258
8.994	0.84904284
8.999	0.855378849
9.004	0.849209523
9.009	0.851043551
9.014	0.84804223
9.019	0.851543602
9.024	0.849709574
9.029	0.849542891
9.034	0.848876156
9.039	0.8505435
9.044	0.84904284
9.049	0.850876868
9.054	0.849876258
9.059	0.849209523
9.064	0.848208914
9.069	0.850876868
9.074	0.849709574
9.079	0.849876258
9.084	0.850042941
9.089	0.849876258
9.094	0.849209523
9.099	0.84904284
9.104	0.848542281
9.109	0.851376918
9.114	0.849876258
9.119	0.849542891
9.124	0.850210133
9.129	0.851877477
9.134	0.849542891
9.139	0.849709574
9.144	0.850376817
9.149	0.849209523
9.154	0.850042941
9.159	0.849209523
9.164	0.849209523
9.169	0.849876258
9.174	0.848375597
9.179	0.849542891
9.184	0.850376817
9.189	0.849376207
9.194	0.847708863
9.199	0.850210133
9.204	0.849542891
9.209	0.84804223
9.214	0.850876868
9.219	0.847708863
9.224	0.848375597
9.229	0.849209523
9.234	0.849376207
9.239	0.84904284
9.244	0.849376207
9.249	0.850876868
9.254	0.849209523
9.259	0.849542891
9.264	0.849876258
9.269	0.849542891
9.274	0.848542281
9.279	0.848876156
9.284	0.850210133
9.289	0.850210133
9.294	0.848709473
9.299	0.849709574
9.304	0.849876258
9.309	0.848876156
9.314	0.849542891
9.319	0.848709473
9.324	0.848542281
9.329	0.849376207
9.334	0.850042941
9.339	0.847708863
9.344	0.849876258
9.349	0.850042941
9.354	0.849709574
9.359	0.849876258
9.364	0.849376207
9.369	0.849876258
9.374	0.850042941
9.379	0.848876156
9.384	0.849876258
9.389	0.850710184
9.394	0.84904284
9.399	0.848208914
9.404	0.84904284
9.409	0.850710184
9.414	0.849209523
9.419	0.849376207
9.424	0.849376207
9.429	0.851210235
9.434	0.84804223
9.439	0.848375597
9.444	0.848709473
9.449	0.850710184
9.454	0.849709574
9.459	0.8505435
9.464	0.850042941
9.469	0.850210133
9.474	0.849376207
9.479	0.849376207
9.484	0.847875546
9.489	0.849376207
9.494	0.849209523
9.499	0.854712115
9.504	0.851043551
9.509	0.8505435
9.514	0.847875546
9.519	0.849876258
9.524	0.849209523
9.529	0.849209523
9.534	0.850042941
9.539	0.849876258
9.544	0.847708863
9.549	0.850210133
9.554	0.849376207
9.559	0.849709574
9.564	0.849376207
9.569	0.850376817
9.574	0.848542281
9.579	0.849542891
9.584	0.849209523
9.589	0.848709473
9.594	0.84804223
9.599	0.8505435
9.604	0.849709574
9.609	0.849876258
9.614	0.848542281
9.619	0.850042941
9.624	0.849209523
9.629	0.849876258
9.634	0.849542891
9.639	0.849876258
9.644	0.850876868
9.649	0.850376817
9.654	0.848542281
9.659	0.848542281
9.664	0.848709473
9.669	0.849876258
9.674	0.849209523
9.679	0.849876258
9.684	0.849209523
9.689	0.849709574
9.694	0.849542891
9.699	0.848542281
9.704	0.847208812
9.709	0.84904284
9.714	0.849876258
9.719	0.848709473
9.724	0.849542891
9.729	0.850710184
9.734	0.84904284
9.739	0.84904284
9.744	0.848208914
9.749	0.851210235
9.754	0.850042941
9.759	0.848876156
9.764	0.846208202
9.769	0.849542891
9.774	0.848208914
9.779	0.848709473
9.784	0.847875546
9.789	0.850710184
9.794	0.849876258
9.799	0.850042941
9.804	0.849376207
9.809	0.8505435
9.814	0.84904284
9.819	0.849876258
9.824	0.8505435
9.829	0.848542281
9.834	0.848375597
9.839	0.851043551
9.844	0.849209523
9.849	0.850042941
9.854	0.849209523
9.859	0.84904284
9.864	0.849376207
9.869	0.849376207
9.874	0.848208914
9.879	0.84904284
9.884	0.850210133
9.889	0.847542179
9.894	0.849209523
9.899	0.850710184
9.904	0.848709473
9.909	0.850876868
9.914	0.848542281
9.919	0.849709574
9.924	0.849542891
9.929	0.850042941
9.934	0.849709574
9.939	0.848542281
9.944	0.848876156
9.949	0.848876156
9.954	0.847542179
9.959	0.849709574
9.964	0.84804223
9.969	0.8505435
9.974	0.849876258
9.979	0.848876156
9.984	0.849209523
9.989	0.849876258
[truncated: 336 more rows]
