# Supplementary material for: Liquid dynamics sloshing in cylindrical containers: A 3D free-surface reconstruction dataset
Source: Data Brief. 2020 Nov 28;33:106546. doi: 10.1016/j.dib.2020.106546 (PMC7725740; doi:10.1016/j.dib.2020.106546)
Supplement: Supplementary file 1 [file mmc1.zip › dibData_new/test11_damped.csv]

timeODS [s]	displacementODS [mm]
-0.001	-1.142086594
0.004	-1.169932412
0.009	-1.189274316
0.014	-1.200946234
0.019	-1.198111597
0.024	-1.188107023
0.029	-1.166263848
0.034	-1.139085273
0.039	-1.102402175
0.044	-1.048711759
0.049	-0.994687468
0.054	-0.926323813
0.059	-0.845454314
0.064	-0.779425246
0.069	-0.697555646
0.074	-0.591508283
0.079	-0.514974591
0.084	-0.40809381
0.089	-0.297544466
0.094	-0.211673442
0.099	-0.088785446
0.104	0.020429414
0.109	0.106300437
0.114	0.232022563
0.119	0.342904767
0.124	0.416603822
0.129	0.571171359
0.134	0.651206423
0.139	0.659376969
0.144	0.781930582
0.149	0.864466409
0.154	0.921824881
0.159	0.990188027
0.164	1.028704645
0.169	1.071223193
0.174	1.15225836
0.179	1.178102958
0.184	1.185939628
0.189	1.193276248
0.194	1.189608192
0.199	1.183772233
0.204	1.14492174
0.209	1.11024037
0.214	1.049380526
0.219	0.991688688
0.224	0.949836874
0.229	0.899481655
0.234	0.788933327
0.239	0.711566216
0.244	0.674383576
0.249	0.588179185
0.254	0.501640919
0.259	0.398762577
0.264	0.280043704
0.269	0.198841346
0.274	0.093961785
0.279	-0.019088322
0.284	-0.102625267
0.289	-0.215008131
0.294	-0.32272233
0.299	-0.401423925
0.304	-0.503802724
0.309	-0.597344242
0.314	-0.667208558
0.319	-0.758749365
0.324	-0.835450249
0.329	-0.892642037
0.334	-0.974512146
0.339	-1.030870515
0.344	-1.07422299
0.349	-1.119410001
0.354	-1.151090558
0.359	-1.171599756
0.364	-1.193442931
0.369	-1.195443643
0.374	-1.196610936
0.379	-1.185272385
0.384	-1.167764509
0.389	-1.145921842
0.394	-1.102235491
0.399	-1.060383677
0.404	-1.022199919
0.409	-0.947833621
0.414	-0.888473422
0.419	-0.832115052
0.424	-0.737906799
0.429	-0.664707287
0.434	-0.602512959
0.439	-0.494465393
0.444	-0.411261815
0.449	-0.331392926
0.454	-0.212673544
0.459	-0.122133855
0.464	-0.035595589
0.469	0.086791849
0.474	0.166326862
0.479	0.25736711
0.484	0.376586035
0.489	0.472461632
0.494	0.56733662
0.499	0.655708405
0.504	0.6687143
0.509	0.757419961
0.514	0.856963106
0.519	0.916322289
0.524	0.968178169
0.529	1.017866653
0.534	1.047379307
0.539	1.093399736
0.544	1.137418437
0.549	1.173267608
0.554	1.188607582
0.559	1.193942982
0.564	1.191108853
0.569	1.179770302
0.574	1.15475963
0.579	1.114075109
0.584	1.055216485
0.589	1.014865332
0.594	0.978516109
0.599	0.926493546
0.604	0.862465698
0.609	0.79793729
0.614	0.701728834
0.619	0.680719585
0.624	0.633532371
0.629	0.510478199
0.634	0.412935258
0.639	0.351742047
0.644	0.227187214
0.649	0.1476522
0.654	0.072952536
0.659	-0.040764305
0.664	-0.126135278
0.669	-0.198000305
0.674	-0.327557679
0.679	-0.396088525
0.684	-0.471454924
0.689	-0.569331741
0.694	-0.639863299
0.699	-0.710727716
0.704	-0.796432564
0.709	-0.850623539
0.714	-0.913484602
0.719	-0.978513568
0.724	-1.022366602
0.729	-1.072555646
0.734	-1.115074703
0.739	-1.138084663
0.744	-1.168431751
0.749	-1.182938307
0.754	-1.188607582
0.759	-1.19577701
0.764	-1.18844039
0.769	-1.180770403
0.774	-1.164763187
0.779	-1.13308263
0.784	-1.128580648
0.789	-1.068387031
0.794	-1.019865332
0.799	-0.979514178
0.804	-0.913317918
0.809	-0.850623539
0.814	-0.798099909
0.819	-0.719398313
0.824	-0.648700579
0.829	-0.588840329
0.834	-0.499300742
0.839	-0.421099197
0.844	-0.352068808
0.849	-0.245688078
0.854	-0.162651692
0.859	-0.089786055
0.864	0.021096148
0.869	0.106133753
0.874	0.175164143
0.879	0.2887143
0.884	0.368916048
0.889	0.425107735
0.894	0.554997967
0.899	0.634032422
0.904	0.680219535
0.909	0.717902734
0.914	0.789767253
0.919	0.851961073
0.924	0.92766084
0.929	0.965010164
0.934	0.997524647
0.939	1.044545177
0.944	1.074057831
0.949	1.123579124
0.954	1.167598333
0.959	1.179436935
0.964	1.187440289
0.969	1.190774977
0.974	1.187940339
0.979	1.178603008
0.984	1.160595589
0.989	1.116243013
0.994	1.070889826
0.999	1.02803791
1.004	0.998858624
1.009	0.958174103
1.014	0.911820307
1.019	0.861298404
1.024	0.782764
1.029	0.707064234
1.034	0.691890944
1.039	0.638701088
1.044	0.542492123
1.049	0.490136193
1.054	0.381421892
1.059	0.305721618
1.064	0.23435715
1.069	0.142816851
1.074	0.050109259
1.079	-0.00224718
1.084	-0.110795304
1.089	-0.181826913
1.094	-0.246688688
1.099	-0.347566826
1.104	-0.421099197
1.109	-0.474789613
1.114	-0.573833723
1.119	-0.636528102
1.124	-0.688718366
1.129	-0.771588576
1.134	-0.823444964
1.139	-0.871799471
1.144	-0.944165057
1.149	-0.978680252
1.154	-1.024533997
1.159	-1.068887082
1.164	-1.098066877
1.169	-1.129080699
1.174	-1.152091168
1.179	-1.168765118
1.184	-1.187106413
1.189	-1.189107633
1.194	-1.195110275
1.199	-1.189607684
1.204	-1.175768371
1.209	-1.162429109
1.214	-1.14675526
1.219	-1.113907409
1.224	-1.086728834
1.229	-1.050879154
1.234	-1.004525358
1.239	-0.969509605
1.244	-0.919987804
1.249	-0.862295457
1.254	-0.817609005
1.259	-0.752913406
1.264	-0.684216384
1.269	-0.626690721
1.274	-0.555825795
1.279	-0.48496087
1.284	-0.426935156
1.289	-0.342731477
1.294	-0.265363858
1.299	-0.202502287
1.304	-0.11546397
1.309	-0.039597012
1.314	0.021429515
1.319	0.11480435
1.324	0.188170038
1.329	0.25486584
1.334	0.346239455
1.339	0.406765931
1.344	0.481798963
1.349	0.583176644
1.354	0.642369651
1.359	0.682553613
1.364	0.713066877
1.369	0.773760037
1.374	0.8204472
1.379	0.903983637
1.384	0.939165566
1.389	0.971513365
1.394	1.016032625
1.399	1.045878646
1.404	1.070389267
1.409	1.128414473
1.414	1.14742301
1.419	1.157594268
1.424	1.18260494
1.429	1.188107531
1.434	1.187606972
1.439	1.184772335
1.444	1.177436223
1.449	1.145755666
1.454	1.133583698
1.459	1.093232544
1.464	1.058551174
1.469	1.023535928
1.474	0.993356032
1.479	0.962342718
1.484	0.915988922
1.489	0.887976929
1.494	0.816779144
1.499	0.749749975
1.504	0.698227462
1.509	0.688722939
1.514	0.635699766
1.519	0.57767456
1.524	0.49147017
1.529	0.414936477
1.534	0.36558136
1.539	0.27887641
1.544	0.208512044
1.549	0.157656266
1.554	0.070951824
1.559	0.006756784
1.564	-0.05026832
1.569	-0.139307856
1.574	-0.206170851
1.579	-0.261195243
1.584	-0.346566216
1.589	-0.405425856
1.594	-0.456615002
1.599	-0.537150625
1.604	-0.591841651
1.609	-0.638862689
1.614	-0.709394247
1.619	-0.756081411
1.624	-0.802935766
1.629	-0.862962191
1.634	-0.90264661
1.639	-0.94133042
1.644	-0.991019413
1.649	-1.019698648
1.654	-1.058549141
1.659	-1.097566826
1.664	-1.115574754
1.669	-1.14041925
1.674	-1.159261104
1.679	-1.168265068
1.684	-1.180937087
1.689	-1.190941661
1.694	-1.186606362
1.699	-1.190108243
1.704	-1.177602399
1.709	-1.169599045
1.714	-1.153425145
1.719	-1.138751906
1.724	-1.126579937
1.729	-1.113407358
1.734	-1.070387743
1.739	-1.036706474
1.744	-0.999523326
1.749	-0.953335705
1.754	-0.922822441
1.759	-0.876634821
1.764	-0.832115052
1.769	-0.794598536
1.774	-0.739907511
1.779	-0.684716435
1.784	-0.64769997
1.789	-0.578669072
1.794	-0.52514534
1.799	-0.477790934
1.804	-0.404758614
1.809	-0.344398821
1.814	-0.296377681
1.819	-0.215674865
1.824	-0.156482366
1.829	-0.106126639
1.834	-0.026924992
1.839	0.033768676
1.844	0.084791137
1.849	0.169494867
1.854	0.222351865
1.859	0.284879053
1.864	0.35774469
1.869	0.411768472
1.874	0.474962903
1.879	0.556665312
1.884	0.609688485
1.889	0.651206423
1.894	0.652207033
1.899	0.698560829
1.904	0.751417319
1.909	0.816779144
1.914	0.861465088
1.919	0.921157638
1.924	0.938165464
1.929	0.969012095
1.934	0.994523326
1.939	1.025203273
1.944	1.045711963
1.949	1.070556459
1.954	1.092732493
1.959	1.140753633
1.964	1.161762374
1.969	1.175601687
1.974	1.178436325
1.979	1.188774266
1.984	1.185939628
1.989	1.184772335
1.994	1.181104279
1.999	1.172433682
2.004	1.155926923
2.009	1.129248399
2.014	1.089231121
2.019	1.071556561
2.024	1.037208558
2.029	1.014198597
2.034	0.995690111
2.039	0.963843378
2.044	0.935164143
2.049	0.913654843
2.054	0.870802419
2.059	0.814945116
2.064	0.768758004
2.069	0.706064133
2.074	0.659376969
2.079	0.68388759
2.084	0.628029779
2.089	0.577841244
2.094	0.521650066
2.099	0.435278484
2.104	0.401263848
2.109	0.356410712
2.114	0.284212318
2.119	0.234023275
2.124	0.186836061
2.129	0.119806383
2.134	0.070284582
2.139	0.019428804
2.144	-0.047767558
2.149	-0.09245401
2.154	-0.152480435
2.159	-0.21450808
2.164	-0.261361927
2.169	-0.31788698
2.174	-0.376746621
2.179	-0.419265169
2.184	-0.474122878
2.189	-0.52614595
2.194	-0.564996443
2.199	-0.616852831
2.204	-0.662706576
2.209	-0.696221669
2.214	-0.748911475
2.219	-0.788595894
2.224	-0.824278382
2.229	-0.868464783
2.234	-0.905481248
2.239	-0.929992377
2.244	-0.975512247
2.249	-0.999690009
2.254	-1.053380425
2.259	-1.054714402
2.264	-1.076557577
2.269	-1.091730867
2.274	-1.117742657
2.279	-1.130914727
2.284	-1.143587255
2.289	-1.160761764
2.294	-1.168265068
2.299	-1.173100417
2.304	-1.182104381
2.309	-1.181103771
2.314	-1.182771623
2.319	-1.181437646
2.324	-1.176101738
2.329	-1.169765728
2.334	-1.160928448
2.339	-1.143587255
2.344	-1.139585324
2.349	-1.116074804
2.354	-1.100068096
2.359	-1.081892977
2.364	-1.058382458
2.369	-1.034705255
2.374	-1.014863299
2.379	-0.974345462
2.384	-0.976846224
2.389	-0.924156418
2.394	-0.911483891
2.399	-0.853291493
2.404	-0.821610428
2.409	-0.777257343
2.414	-0.748744791
2.419	-0.709560931
2.424	-0.665207846
2.429	-0.631859437
2.434	-0.588673646
2.439	-0.537817868
2.444	-0.501968696
2.449	-0.453280313
2.454	-0.404925297
2.459	-0.36640868
2.464	-0.319054274
2.469	-0.268365179
2.474	-0.232349324
2.479	-0.173656368
2.484	-0.124134567
2.489	-0.074112207
2.494	-0.028258969
2.499	0.019595487
2.504	0.055945218
2.509	0.11480435
2.514	0.160157536
2.519	0.196173392
2.524	0.250197175
2.529	0.301886879
2.534	0.337235491
2.539	0.389925297
2.544	0.421939221
2.549	0.449785039
2.554	0.528819494
2.559	0.571671918
2.564	0.612356439
2.569	0.659376969
2.574	0.680886269
2.579	0.65737575
2.584	0.7063975
2.589	0.747582071
2.594	0.778428702
2.599	0.828117187
2.604	0.860464986
2.609	0.89781431
2.614	0.917822949
2.619	0.943000813
2.624	0.964510113
2.629	0.989687976
2.634	1.003193414
2.639	1.02653725
2.644	1.046212522
2.649	1.057550564
2.654	1.078726497
2.659	1.097901718
2.664	1.132749771
2.669	1.150757699
2.674	1.163763594
2.679	1.172767558
2.684	1.179103567
2.689	1.185606261
2.694	1.198778839
2.699	1.188107531
2.704	1.187273605
2.709	1.18510621
2.714	1.179436935
2.719	1.176435613
2.724	1.170432971
2.729	1.157927635
2.734	1.136084968
2.739	1.119411017
2.744	1.086896534
2.749	1.069389166
2.754	1.057050513
2.759	1.036707999
2.764	1.02020124
2.769	1.006028052
2.774	0.986686655
2.779	0.974514686
2.784	0.949003456
2.789	0.926826913
2.794	0.904817563
2.799	0.884641732
2.804	0.839455737
2.809	0.810443134
2.814	0.781763899
2.819	0.739578717
2.824	0.708398211
2.829	0.679218925
2.834	0.69655961
2.839	0.667046956
2.844	0.639034455
2.849	0.601518447
2.854	0.568670597
2.859	0.521483382
2.864	0.488134973
2.869	0.463124301
2.874	0.399262628
2.879	0.371083952
2.884	0.342404716
2.889	0.301219636
2.894	0.254032422
2.899	0.22351865
2.904	0.184168107
2.909	0.148986177
2.914	0.116305011
2.919	0.077954569
2.924	0.036769997
2.929	0.008757496
2.934	-0.035428905
2.939	-0.071278077
2.944	-0.100790731
2.949	-0.143309788
2.954	-0.182326964
2.959	-0.208338246
2.964	-0.253191889
2.969	-0.284539079
2.974	-0.314718976
2.979	-0.356070739
2.984	-0.388584714
2.989	-0.412929159
2.994	-0.458949588
2.999	-0.48596148
3.004	-0.510472101
3.009	-0.549656469
3.014	-0.578335705
3.019	-0.599845513
3.024	-0.636028052
3.029	-0.65903852
3.034	-0.683215774
3.039	-0.717730969
3.044	-0.740741437
3.049	-0.765085375
3.054	-0.798933835
3.059	-0.816941762
3.064	-0.841286208
3.069	-0.867964732
3.074	-0.886139343
3.079	-0.905314564
3.084	-0.927824474
3.089	-0.941997662
3.094	-0.962673544
3.099	-0.98501677
3.104	-1.000356744
3.109	-1.020365891
3.114	-1.038540502
3.119	-1.049711861
3.124	-1.068387031
3.129	-1.079225023
3.134	-1.107070841
3.139	-1.107070841
3.144	-1.117075414
3.149	-1.120243419
3.154	-1.136917878
3.159	-1.142586645
3.164	-1.149589897
3.169	-1.158260494
3.174	-1.16442982
3.179	-1.165763797
3.184	-1.173433784
3.189	-1.171266389
3.194	-1.175267812
3.199	-1.177769082
3.204	-1.178102449
3.209	-1.17426771
3.214	-1.194610225
3.219	-1.173767151
3.224	-1.172933733
3.229	-1.167764509
3.234	-1.164096453
3.239	-1.158760545
3.244	-1.15659315
3.249	-1.147589186
3.254	-1.145254599
3.259	-1.134749975
3.264	-1.126746621
3.269	-1.116908731
3.274	-1.108238134
3.279	-1.095566114
3.284	-1.09289816
3.289	-1.072555646
3.294	-1.063051631
3.299	-1.054714402
3.304	-1.038207135
3.309	-1.025701291
3.314	-1.016697327
3.319	-0.995020835
3.324	-0.982682183
3.329	-0.971343632
3.334	-0.950501067
3.339	-0.934661043
3.344	-0.923322492
3.349	-0.899478606
3.354	-0.884805366
3.359	-0.869298709
3.364	-0.848956195
3.369	-0.829447606
3.374	-0.815774469
3.379	-0.788762577
3.384	-0.775756683
3.389	-0.754914117
3.394	-0.733738185
3.399	-0.71539689
3.404	-0.69822238
3.409	-0.676212522
3.414	-0.660872548
3.419	-0.638195955
3.424	-0.615852221
3.429	-0.597344242
3.434	-0.577168411
3.439	-0.550657079
3.444	-0.535649964
3.449	-0.510305417
3.454	-0.492630857
3.459	-0.472455534
3.464	-0.447444354
3.469	-0.424767761
3.474	-0.409594471
3.479	-0.374412034
3.484	-0.360072162
3.489	-0.337728936
3.494	-0.313885049
3.499	-0.291208456
3.504	-0.274201138
3.509	-0.246355321
3.514	-0.225846123
3.519	-0.209505539
3.524	-0.179492326
3.529	-0.158316394
3.534	-0.143976522
3.539	-0.113296575
3.544	-0.093787987
3.549	-0.074446082
3.554	-0.046600264
3.559	-0.029092387
3.564	-0.012251753
3.569	0.019428804
3.574	0.03543602
3.579	0.057779246
3.584	0.082623234
3.589	0.096963106
3.594	0.118305722
3.599	0.143316902
3.604	0.158323508
3.609	0.180333367
3.614	0.195506657
3.619	0.212680659
3.624	0.232689806
3.629	0.257033743
3.634	0.279043094
3.639	0.304054274
3.644	0.324396788
3.649	0.335901514
3.654	0.354410001
3.659	0.373751397
3.664	0.385923874
3.669	0.393593861
3.674	0.413269133
3.679	0.455287631
3.684	0.478797642
3.689	0.49297083
3.694	0.504808924
3.699	0.525651489
3.704	0.539991361
3.709	0.561834028
3.714	0.578674662
3.719	0.602018498
3.724	0.61185588
3.729	0.635366399
3.734	0.64470373
3.739	0.65204035
3.744	0.665046245
3.749	0.623694481
3.754	0.653374327
3.759	0.639535014
3.764	0.661377681
3.769	0.674050208
3.774	0.690890843
3.779	0.705063523
3.784	0.717568859
3.789	0.735076735
3.794	0.747582071
3.799	0.759087306
3.804	0.773760037
3.809	0.787933225
3.814	0.797603923
3.819	0.813777823
3.824	0.825115865
3.829	0.83812176
3.834	0.855629129
3.839	0.862632381
3.844	0.876471694
3.849	0.890644374
3.854	0.891311617
3.859	0.899148287
3.864	0.901816241
3.869	0.908318935
3.874	0.909152861
3.879	0.916656164
3.884	0.913821527
3.889	0.919490294
3.894	0.919156927
3.899	0.914988312
3.904	0.924158959
3.909	0.927994207
3.914	0.927827523
3.919	0.931328895
3.924	0.932329505
3.929	0.932162821
3.934	0.932829556
3.939	0.9344969
3.944	0.9344969
3.949	0.939332249
3.954	0.933496798
3.959	0.935164143
3.964	0.938498831
3.969	0.939499441
3.974	0.938665515
3.979	0.94083291
3.984	0.94083291
3.989	0.94183352
3.994	0.944168107
3.999	0.946168818
4.004	0.946002134
4.009	0.946668869
4.014	0.944834841
4.019	0.947502795
4.024	0.947836162
4.029	0.948169529
4.034	0.947002236
4.039	0.948169529
4.044	0.946835552
4.049	0.948169529
4.054	0.946335502
4.059	0.911820307
4.064	0.946335502
4.069	0.946668869
4.074	0.946168818
4.079	0.947502795
4.084	0.945501575
4.089	0.946668869
4.094	0.945168208
4.099	0.946668869
4.104	0.945501575
4.109	0.946835552
4.114	0.944834841
4.119	0.946168818
4.124	0.945334892
4.129	0.947336111
4.134	0.945168208
4.139	0.947002236
4.144	0.945168208
4.149	0.945501575
4.154	0.94433479
4.159	0.947169428
4.164	0.945168208
4.169	0.947169428
4.174	0.945334892
4.179	0.945668767
4.184	0.946335502
4.189	0.946502185
4.194	0.945501575
4.199	0.945835451
4.204	0.945668767
4.209	0.951504218
4.214	0.945334892
4.219	0.948002846
4.224	0.945835451
4.229	0.947336111
4.234	0.944501474
4.239	0.946835552
4.244	0.946835552
4.249	0.945668767
4.254	0.948836772
4.259	0.948670088
4.264	0.943167497
4.269	0.947669479
4.274	0.948836772
4.279	0.948336213
4.284	0.943834231
4.289	0.946002134
4.294	0.944668157
4.299	0.947836162
4.304	0.943667548
4.309	0.946168818
4.314	0.946335502
4.319	0.945501575
4.324	0.945168208
4.329	0.946502185
4.334	0.944168107
4.339	0.945835451
4.344	0.945668767
4.349	0.944834841
4.354	0.942500762
4.359	0.946502185
4.364	0.944834841
4.369	0.944834841
4.374	0.944001423
4.379	0.944834841
4.384	0.945835451
4.389	0.945334892
4.394	0.943667548
4.399	0.944501474
4.404	0.94433479
4.409	0.946668869
4.414	0.945168208
4.419	0.944834841
4.424	0.945168208
4.429	0.945835451
4.434	0.944501474
4.439	0.945501575
4.444	0.946002134
4.449	0.946335502
4.454	0.945001525
4.459	0.946502185
4.464	0.945334892
4.469	0.946835552
4.474	0.94183352
4.479	0.946502185
4.484	0.943667548
4.489	0.947169428
4.494	0.944834841
4.499	0.945668767
4.504	0.945168208
4.509	0.94433479
4.514	0.94433479
4.519	0.945334892
4.524	0.945835451
4.529	0.946502185
4.534	0.943834231
4.539	0.946168818
4.544	0.944668157
4.549	0.945334892
4.554	0.94333418
4.559	0.944501474
4.564	0.945501575
4.569	0.945835451
4.574	0.943834231
4.579	0.945168208
4.584	0.946668869
4.589	0.946502185
4.594	0.945168208
4.599	0.945334892
4.604	0.944668157
4.609	0.945835451
4.614	0.943834231
4.619	0.947336111
4.624	0.945835451
4.629	0.945168208
4.634	0.944834841
4.639	0.945501575
4.644	0.944168107
4.649	0.945001525
4.654	0.945668767
4.659	0.946168818
4.664	0.945001525
4.669	0.945668767
4.674	0.943167497
4.679	0.946835552
4.684	0.944501474
4.689	0.944834841
4.694	0.946502185
4.699	0.944501474
4.704	0.946168818
4.709	0.945001525
4.714	0.945001525
4.719	0.944668157
4.724	0.943167497
4.729	0.945001525
4.734	0.945835451
4.739	0.945835451
4.744	0.944834841
4.749	0.944668157
4.754	0.943834231
4.759	0.946335502
4.764	0.944501474
4.769	0.945668767
4.774	0.943500864
4.779	0.944001423
4.784	0.945334892
4.789	0.945501575
4.794	0.943834231
4.799	0.946502185
4.804	0.94333418
4.809	0.946002134
4.814	0.943667548
4.819	0.945168208
4.824	0.944168107
4.829	0.944834841
4.834	0.942834129
4.839	0.943834231
4.844	0.944501474
4.849	0.945501575
4.854	0.942667446
4.859	0.945835451
4.864	0.944668157
4.869	0.945668767
4.874	0.944168107
4.879	0.94433479
4.884	0.943167497
4.889	0.945001525
4.894	0.94433479
4.899	0.944168107
4.904	0.944668157
4.909	0.944834841
4.914	0.942166887
4.919	0.945168208
4.924	0.944001423
4.929	0.944668157
4.934	0.943834231
4.939	0.944668157
4.944	0.94433479
4.949	0.944668157
4.954	0.94433479
4.959	0.945334892
4.964	0.944001423
4.969	0.944001423
4.974	0.944001423
4.979	0.945001525
4.984	0.944501474
4.989	0.945168208
4.994	0.943167497
4.999	0.945501575
5.004	0.944668157
5.009	0.944668157
5.014	0.942667446
5.019	0.944668157
5.024	0.944501474
5.029	0.945168208
5.034	0.943167497
5.039	0.944834841
5.044	0.944501474
5.049	0.945501575
5.054	0.942834129
5.059	0.945168208
5.064	0.944834841
5.069	0.945835451
5.074	0.943167497
5.079	0.944168107
5.084	0.944168107
5.089	0.945168208
5.094	0.943834231
5.099	0.944501474
5.104	0.94183352
5.109	0.944834841
5.114	0.943834231
5.119	0.943834231
5.124	0.944501474
5.129	0.944168107
5.134	0.942166887
5.139	0.945501575
5.144	0.943834231
5.149	0.945001525
5.154	0.94433479
5.159	0.945835451
5.164	0.943167497
5.169	0.945168208
5.174	0.944834841
5.179	0.944001423
5.184	0.945334892
5.189	0.945501575
5.194	0.944834841
5.199	0.945835451
5.204	0.942834129
5.209	0.944501474
5.214	0.943834231
5.219	0.946168818
5.224	0.945334892
5.229	0.944834841
5.234	0.942500762
5.239	0.946335502
5.244	0.94433479
5.249	0.945168208
5.254	0.94433479
5.259	0.945168208
5.264	0.944668157
5.269	0.944668157
5.274	0.94183352
5.279	0.943500864
5.284	0.945001525
5.289	0.944168107
5.294	0.94433479
5.299	0.944834841
5.304	0.943667548
5.309	0.945168208
5.314	0.94433479
5.319	0.944834841
5.324	0.945168208
5.329	0.944834841
5.334	0.944668157
5.339	0.94333418
5.344	0.944168107
5.349	0.943667548
5.354	0.942834129
5.359	0.945334892
5.364	0.943667548
5.369	0.944668157
5.374	0.943500864
5.379	0.945001525
5.384	0.945501575
5.389	0.946835552
5.394	0.943667548
5.399	0.943667548
5.404	0.944001423
5.409	0.943667548
5.414	0.945501575
5.419	0.943500864
5.424	0.944501474
5.429	0.943500864
5.434	0.944668157
5.439	0.944001423
5.444	0.946168818
5.449	0.943834231
5.454	0.944668157
5.459	0.946502185
5.464	0.944668157
5.469	0.943500864
5.474	0.943834231
5.479	0.945835451
5.484	0.943834231
5.489	0.945334892
5.494	0.944001423
5.499	0.944668157
5.504	0.945001525
5.509	0.945835451
5.514	0.942500762
5.519	0.944168107
5.524	0.943167497
5.529	0.944501474
5.534	0.943667548
5.539	0.945501575
5.544	0.944501474
5.549	0.944668157
5.554	0.943834231
5.559	0.944168107
5.564	0.944501474
5.569	0.944501474
5.574	0.943000813
5.579	0.945168208
5.584	0.945168208
5.589	0.944168107
5.594	0.943834231
5.599	0.94433479
5.604	0.94433479
5.609	0.944668157
5.614	0.943667548
5.619	0.943000813
5.624	0.944501474
5.629	0.944668157
5.634	0.943167497
5.639	0.945835451
5.644	0.945334892
5.649	0.945501575
5.654	0.943000813
5.659	0.945168208
5.664	0.944501474
5.669	0.944001423
5.674	0.945168208
5.679	0.944501474
5.684	0.944501474
5.689	0.945168208
5.694	0.944834841
5.699	0.944834841
5.704	0.944501474
5.709	0.945168208
5.714	0.943167497
5.719	0.945334892
5.724	0.945001525
5.729	0.94333418
5.734	0.943834231
5.739	0.946002134
5.744	0.943834231
5.749	0.94433479
5.754	0.943167497
5.759	0.945001525
5.764	0.945668767
5.769	0.945334892
5.774	0.94333418
5.779	0.94433479
5.784	0.945001525
5.789	0.945501575
5.794	0.944668157
5.799	0.945001525
5.804	0.945168208
5.809	0.944668157
5.814	0.943834231
5.819	0.94433479
5.824	0.94433479
5.829	0.945835451
5.834	0.943167497
5.839	0.944668157
5.844	0.943667548
5.849	0.94433479
5.854	0.944001423
5.859	0.945001525
5.864	0.944501474
5.869	0.945168208
5.874	0.943000813
5.879	0.94433479
5.884	0.947836162
5.889	0.944001423
5.894	0.945001525
5.899	0.943667548
5.904	0.945501575
5.909	0.942500762
5.914	0.942667446
5.919	0.945168208
5.924	0.944668157
5.929	0.945334892
5.934	0.943667548
5.939	0.944168107
5.944	0.944668157
5.949	0.944168107
5.954	0.942834129
5.959	0.945835451
5.964	0.94433479
5.969	0.945835451
5.974	0.945501575
5.979	0.944501474
5.984	0.944668157
5.989	0.945668767
5.994	0.94333418
5.999	0.944001423
6.004	0.945001525
6.009	0.943167497
6.014	0.944001423
6.019	0.944668157
6.024	0.944668157
6.029	0.944501474
6.034	0.945001525
6.039	0.944168107
6.044	0.945501575
6.049	0.945168208
6.054	0.944668157
6.059	0.944001423
6.064	0.944668157
6.069	0.944834841
6.074	0.943667548
6.079	0.945334892
6.084	0.945168208
6.089	0.944668157
6.094	0.944501474
6.099	0.945334892
6.104	0.937331538
6.109	0.945168208
6.114	0.943500864
6.119	0.945168208
6.124	0.945001525
6.129	0.94433479
6.134	0.942667446
6.139	0.944834841
6.144	0.945334892
6.149	0.946335502
6.154	0.943667548
6.159	0.943667548
6.164	0.945334892
6.169	0.943834231
6.174	0.94333418
6.179	0.946002134
6.184	0.944501474
6.189	0.943834231
6.194	0.944834841
6.199	0.943500864
6.204	0.944001423
6.209	0.945501575
6.214	0.943667548
6.219	0.943667548
6.224	0.944834841
6.229	0.945001525
6.234	0.944834841
6.239	0.944501474
6.244	0.943667548
6.249	0.944834841
6.254	0.944834841
6.259	0.943667548
6.264	0.944668157
6.269	0.945168208
6.274	0.943500864
6.279	0.945835451
6.284	0.945501575
6.289	0.945835451
6.294	0.944001423
6.299	0.945501575
6.304	0.944168107
6.309	0.945001525
6.314	0.943167497
6.319	0.943834231
6.324	0.94433479
6.329	0.945835451
6.334	0.943167497
6.339	0.943834231
6.344	0.944501474
6.349	0.944668157
6.354	0.942834129
6.359	0.945168208
6.364	0.945168208
6.369	0.944668157
6.374	0.945001525
6.379	0.943167497
6.384	0.944834841
6.389	0.943834231
6.394	0.944001423
6.399	0.945001525
6.404	0.945001525
6.409	0.942667446
6.414	0.944501474
6.419	0.942834129
6.424	0.945001525
6.429	0.943000813
6.434	0.943167497
6.439	0.943834231
6.444	0.946002134
6.449	0.942834129
6.454	0.943167497
6.459	0.94433479
6.464	0.944501474
6.469	0.944001423
6.474	0.94433479
6.479	0.94433479
6.484	0.94433479
6.489	0.944501474
6.494	0.943834231
6.499	0.945501575
6.504	0.944501474
6.509	0.944001423
6.514	0.945334892
6.519	0.943834231
6.524	0.944168107
6.529	0.945501575
6.534	0.943500864
6.539	0.944168107
6.544	0.942834129
6.549	0.944501474
6.554	0.944501474
6.559	0.944001423
6.564	0.945501575
6.569	0.94333418
6.574	0.944001423
6.579	0.943667548
6.584	0.944001423
6.589	0.943500864
6.594	0.94333418
6.599	0.94233357
6.604	0.94333418
6.609	0.945001525
6.614	0.94333418
6.619	0.944668157
6.624	0.944501474
6.629	0.944501474
6.634	0.941500152
6.639	0.943834231
6.644	0.943500864
6.649	0.945334892
6.654	0.945001525
6.659	0.945168208
6.664	0.945334892
6.669	0.944168107
6.674	0.94433479
6.679	0.945001525
6.684	0.944001423
6.689	0.942166887
6.694	0.943667548
6.699	0.945001525
6.704	0.944501474
6.709	0.94333418
6.714	0.943834231
6.719	0.945168208
6.724	0.944668157
6.729	0.944668157
6.734	0.944834841
6.739	0.945168208
6.744	0.94433479
6.749	0.944668157
6.754	0.944668157
6.759	0.944834841
6.764	0.944834841
6.769	0.943834231
6.774	0.943167497
6.779	0.943000813
6.784	0.94433479
6.789	0.943667548
6.794	0.944501474
6.799	0.94433479
6.804	0.944501474
6.809	0.943167497
6.814	0.943000813
6.819	0.943667548
6.824	0.942667446
6.829	0.94433479
6.834	0.943000813
6.839	0.94333418
6.844	0.945168208
6.849	0.945168208
6.854	0.94183352
6.859	0.943500864
6.864	0.944001423
6.869	0.945168208
6.874	0.944001423
6.879	0.943834231
6.884	0.944168107
6.889	0.945001525
6.894	0.944668157
6.899	0.94433479
6.904	0.944168107
6.909	0.945168208
6.914	0.943834231
6.919	0.944834841
6.924	0.945334892
6.929	0.944501474
6.934	0.945334892
6.939	0.943834231
6.944	0.945001525
6.949	0.945334892
6.954	0.943834231
6.959	0.944501474
6.964	0.94433479
6.969	0.94433479
6.974	0.945001525
6.979	0.94433479
6.984	0.944668157
6.989	0.944834841
6.994	0.945168208
6.999	0.94433479
7.004	0.944668157
7.009	0.945835451
7.014	0.94333418
7.019	0.944001423
7.024	0.944168107
7.029	0.944668157
7.034	0.944668157
7.039	0.944168107
7.044	0.944168107
7.049	0.945001525
7.054	0.94333418
7.059	0.943834231
7.064	0.94433479
7.069	0.944501474
7.074	0.947002236
7.079	0.943834231
7.084	0.943667548
7.089	0.944168107
7.094	0.943834231
7.099	0.94433479
7.104	0.945835451
7.109	0.944001423
7.114	0.94333418
7.119	0.945001525
7.124	0.945168208
7.129	0.944168107
7.134	0.944168107
7.139	0.943834231
7.144	0.943667548
7.149	0.944168107
7.154	0.94333418
7.159	0.943834231
7.164	0.944001423
7.169	0.94333418
7.174	0.943834231
7.179	0.945334892
7.184	0.944501474
7.189	0.944168107
7.194	0.944668157
7.199	0.943667548
7.204	0.944168107
7.209	0.943500864
7.214	0.944501474
7.219	0.943834231
7.224	0.943667548
7.229	0.94333418
7.234	0.94333418
7.239	0.944668157
7.244	0.944834841
7.249	0.944001423
7.254	0.945168208
7.259	0.944168107
7.264	0.944834841
7.269	0.944668157
7.274	0.943500864
7.279	0.942500762
7.284	0.94333418
7.289	0.944001423
7.294	0.94433479
7.299	0.943834231
7.304	0.94433479
7.309	0.942500762
7.314	0.943667548
7.319	0.944168107
7.324	0.945501575
7.329	0.945334892
7.334	0.943834231
7.339	0.943167497
7.344	0.945835451
7.349	0.94433479
7.354	0.94433479
7.359	0.944834841
7.364	0.943500864
7.369	0.944501474
7.374	0.944001423
7.379	0.94333418
7.384	0.945001525
7.389	0.943834231
7.394	0.943667548
7.399	0.94433479
7.404	0.944001423
7.409	0.94233357
7.414	0.945168208
7.419	0.944668157
7.424	0.94433479
7.429	0.945501575
7.434	0.94433479
7.439	0.944668157
7.444	0.946002134
7.449	0.944668157
7.454	0.944001423
7.459	0.945001525
7.464	0.94433479
7.469	0.943667548
7.474	0.945168208
7.479	0.944168107
7.484	0.944001423
7.489	0.944168107
7.494	0.944834841
7.499	0.946335502
7.504	0.944501474
7.509	0.943000813
7.514	0.945501575
7.519	0.943667548
7.524	0.944501474
7.529	0.944001423
7.534	0.944834841
7.539	0.945501575
7.544	0.943667548
7.549	0.944501474
7.554	0.944668157
7.559	0.944001423
7.564	0.943500864
7.569	0.944168107
7.574	0.944668157
7.579	0.944501474
7.584	0.94433479
7.589	0.943167497
7.594	0.944834841
7.599	0.942000203
7.604	0.943834231
7.609	0.945835451
7.614	0.943834231
7.619	0.945001525
7.624	0.94333418
7.629	0.942500762
7.634	0.94433479
7.639	0.944001423
7.644	0.944834841
7.649	0.944668157
7.654	0.943167497
7.659	0.942834129
7.664	0.944834841
7.669	0.944501474
7.674	0.945001525
7.679	0.943667548
7.684	0.944501474
7.689	0.946002134
7.694	0.945001525
7.699	0.943834231
7.704	0.945334892
7.709	0.944668157
7.714	0.94333418
7.719	0.944668157
7.724	0.944001423
7.729	0.943500864
7.734	0.944168107
7.739	0.943667548
7.744	0.943667548
7.749	0.94333418
7.754	0.94433479
7.759	0.94433479
7.764	0.943667548
7.769	0.943667548
7.774	0.945168208
7.779	0.945168208
7.784	0.943834231
7.789	0.944168107
7.794	0.944168107
7.799	0.943834231
7.804	0.945835451
7.809	0.94233357
7.814	0.945168208
7.819	0.943500864
7.824	0.94433479
7.829	0.943834231
7.834	0.944834841
7.839	0.945334892
7.844	0.944168107
7.849	0.944501474
7.854	0.945001525
7.859	0.944668157
7.864	0.946168818
7.869	0.944501474
7.874	0.945168208
7.879	0.942834129
7.884	0.945168208
7.889	0.945001525
7.894	0.943834231
7.899	0.94433479
7.904	0.944001423
7.909	0.944501474
7.914	0.944168107
7.919	0.945501575
7.924	0.944668157
7.929	0.94433479
7.934	0.943500864
7.939	0.942834129
7.944	0.945001525
7.949	0.94433479
7.954	0.943834231
7.959	0.943834231
7.964	0.943667548
7.969	0.943500864
7.974	0.944168107
7.979	0.94333418
7.984	0.943834231
7.989	0.943834231
7.994	0.942667446
7.999	0.944001423
8.004	0.94433479
8.009	0.94433479
8.014	0.944168107
8.019	0.943834231
8.024	0.945001525
8.029	0.944834841
8.034	0.944001423
8.039	0.943834231
8.044	0.942500762
8.049	0.94433479
8.054	0.94433479
8.059	0.943834231
8.064	0.944834841
8.069	0.94433479
8.074	0.946335502
8.079	0.943167497
8.084	0.943000813
8.089	0.943667548
8.094	0.944501474
8.099	0.944501474
8.104	0.945168208
8.109	0.943834231
8.114	0.94433479
8.119	0.942834129
8.124	0.943500864
8.129	0.943000813
8.134	0.944501474
8.139	0.944668157
8.144	0.943500864
8.149	0.943834231
8.154	0.942500762
8.159	0.942834129
8.164	0.943834231
8.169	0.943167497
8.174	0.94433479
8.179	0.944001423
8.184	0.943167497
8.189	0.944501474
8.194	0.94433479
8.199	0.943167497
8.204	0.944168107
8.209	0.943667548
8.214	0.943167497
8.219	0.944668157
8.224	0.945334892
8.229	0.944168107
8.234	0.944501474
8.239	0.944001423
8.244	0.944834841
8.249	0.946168818
8.254	0.94433479
8.259	0.944001423
8.264	0.948002846
8.269	0.943667548
8.274	0.945001525
8.279	0.944668157
8.284	0.944001423
8.289	0.943167497
8.294	0.943834231
8.299	0.943667548
8.304	0.94433479
8.309	0.944668157
8.314	0.945168208
8.319	0.943500864
8.324	0.944501474
8.329	0.942834129
8.334	0.942667446
8.339	0.945501575
8.344	0.945001525
8.349	0.944168107
8.354	0.946502185
8.359	0.944001423
8.364	0.943500864
8.369	0.94333418
8.374	0.945001525
8.379	0.943167497
8.384	0.945168208
8.389	0.944834841
8.394	0.944168107
8.399	0.944501474
8.404	0.944168107
8.409	0.943667548
8.414	0.944001423
8.419	0.94333418
8.424	0.943667548
8.429	0.944001423
8.434	0.945168208
8.439	0.943500864
8.444	0.944668157
8.449	0.944001423
8.454	0.943667548
8.459	0.943167497
8.464	0.944668157
8.469	0.943000813
8.474	0.943500864
8.479	0.944001423
8.484	0.943667548
8.489	0.943500864
8.494	0.943834231
8.499	0.942667446
8.504	0.945668767
8.509	0.942667446
8.514	0.944501474
8.519	0.944501474
8.524	0.945835451
8.529	0.943167497
8.534	0.944668157
8.539	0.944001423
8.544	0.945835451
8.549	0.944001423
8.554	0.945001525
8.559	0.944001423
8.564	0.945001525
8.569	0.945334892
8.574	0.944501474
8.579	0.94233357
8.584	0.943667548
8.589	0.943667548
8.594	0.944168107
8.599	0.944834841
8.604	0.945168208
8.609	0.943834231
8.614	0.943834231
8.619	0.944001423
8.624	0.944501474
8.629	0.944001423
8.634	0.944668157
8.639	0.943167497
8.644	0.945001525
8.649	0.944834841
8.654	0.944168107
8.659	0.944001423
8.664	0.944834841
8.669	0.945001525
8.674	0.943167497
8.679	0.943000813
8.684	0.944834841
8.689	0.944001423
8.694	0.945501575
8.699	0.945501575
8.704	0.942500762
8.709	0.946168818
8.714	0.94433479
8.719	0.943500864
8.724	0.944001423
8.729	0.943500864
8.734	0.944834841
8.739	0.944001423
8.744	0.943667548
8.749	0.944501474
8.754	0.944668157
8.759	0.94233357
8.764	0.94433479
8.769	0.942834129
8.774	0.945168208
8.779	0.945168208
8.784	0.944501474
8.789	0.943167497
8.794	0.944834841
8.799	0.944834841
8.804	0.945835451
8.809	0.944168107
8.814	0.944168107
8.819	0.942166887
8.824	0.945001525
8.829	0.943834231
8.834	0.944168107
8.839	0.943834231
8.844	0.945334892
8.849	0.943167497
8.854	0.944668157
8.859	0.944001423
8.864	0.944668157
8.869	0.944168107
8.874	0.944168107
8.879	0.943667548
8.884	0.944668157
8.889	0.944668157
8.894	0.944001423
8.899	0.943500864
8.904	0.944501474
8.909	0.945001525
8.914	0.945168208
8.919	0.943500864
8.924	0.94183352
8.929	0.944834841
8.934	0.946168818
8.939	0.943000813
8.944	0.945168208
8.949	0.944834841
8.954	0.943834231
8.959	0.943667548
8.964	0.942667446
8.969	0.944168107
8.974	0.944168107
8.979	0.944168107
8.984	0.945334892
8.989	0.944001423
8.994	0.944668157
8.999	0.94183352
9.004	0.945334892
9.009	0.944501474
9.014	0.944168107
9.019	0.943667548
9.024	0.944001423
9.029	0.944001423
9.034	0.944834841
9.039	0.944834841
9.044	0.945334892
9.049	0.943167497
9.054	0.94433479
9.059	0.943834231
9.064	0.945001525
9.069	0.944168107
9.074	0.943500864
9.079	0.94433479
9.084	0.942500762
9.089	0.94333418
9.094	0.945835451
9.099	0.944168107
9.104	0.945168208
9.109	0.944834841
9.114	0.945501575
9.119	0.945168208
9.124	0.945001525
9.129	0.943500864
9.134	0.94433479
9.139	0.944834841
9.144	0.945168208
9.149	0.944501474
9.154	0.944501474
9.159	0.943834231
9.164	0.945168208
9.169	0.943667548
9.174	0.943167497
9.179	0.94333418
9.184	0.94433479
9.189	0.942834129
9.194	0.944001423
9.199	0.944168107
9.204	0.94233357
9.209	0.944501474
9.214	0.945835451
9.219	0.943500864
9.224	0.944501474
9.229	0.94233357
9.234	0.94183352
9.239	0.94433479
9.244	0.945001525
9.249	0.942834129
9.254	0.943667548
9.259	0.94333418
9.264	0.944001423
9.269	0.944001423
9.274	0.944834841
9.279	0.943000813
9.284	0.944668157
9.289	0.942166887
9.294	0.945334892
9.299	0.944168107
9.304	0.943167497
9.309	0.943834231
9.314	0.944668157
9.319	0.942834129
9.324	0.944168107
9.329	0.943834231
9.334	0.944834841
9.339	0.944501474
9.344	0.943834231
9.349	0.943834231
9.354	0.945168208
9.359	0.942500762
9.364	0.943834231
9.369	0.94433479
9.374	0.944168107
9.379	0.943667548
9.384	0.943834231
9.389	0.94233357
9.394	0.944501474
9.399	0.944001423
9.404	0.943500864
9.409	0.944168107
9.414	0.944168107
9.419	0.945501575
9.424	0.943167497
9.429	0.943667548
9.434	0.944834841
9.439	0.942667446
9.444	0.944668157
9.449	0.944834841
9.454	0.945168208
9.459	0.943500864
9.464	0.944501474
9.469	0.944168107
9.474	0.946002134
9.479	0.942667446
9.484	0.944501474
9.489	0.945835451
9.494	0.943834231
9.499	0.944001423
9.504	0.944501474
9.509	0.944501474
9.514	0.944668157
9.519	0.943500864
9.524	0.945168208
9.529	0.94433479
9.534	0.944001423
9.539	0.942500762
9.544	0.945168208
9.549	0.94433479
9.554	0.944501474
9.559	0.944668157
9.564	0.945501575
9.569	0.94433479
9.574	0.944668157
9.579	0.943167497
9.584	0.94333418
9.589	0.94433479
9.594	0.945334892
9.599	0.94333418
9.604	0.944501474
9.609	0.94433479
9.614	0.944501474
9.619	0.944001423
9.624	0.944001423
9.629	0.945001525
9.634	0.944834841
9.639	0.94333418
9.644	0.943167497
9.649	0.94433479
9.654	0.943834231
9.659	0.943834231
9.664	0.945001525
9.669	0.943500864
9.674	0.941666836
9.679	0.944168107
9.684	0.945001525
9.689	0.944834841
9.694	0.946168818
9.699	0.944668157
9.704	0.944834841
9.709	0.944834841
9.714	0.944834841
9.719	0.944668157
9.724	0.945501575
9.729	0.943834231
9.734	0.944834841
9.739	0.944501474
9.744	0.94433479
9.749	0.945001525
9.754	0.944834841
9.759	0.944668157
9.764	0.944501474
9.769	0.94333418
9.774	0.945168208
9.779	0.943167497
9.784	0.945168208
9.789	0.942834129
9.794	0.945501575
9.799	0.942500762
9.804	0.944001423
9.809	0.944668157
9.814	0.943834231
9.819	0.942667446
9.824	0.945001525
9.829	0.944001423
9.834	0.943667548
9.839	0.943167497
9.844	0.944168107
9.849	0.943834231
9.854	0.945668767
9.859	0.944668157
9.864	0.945001525
9.869	0.944834841
9.874	0.943667548
9.879	0.942500762
9.884	0.944168107
9.889	0.943667548
9.894	0.945334892
9.899	0.94433479
9.904	0.944001423
9.909	0.94433479
9.914	0.945501575
9.919	0.942667446
9.924	0.942834129
9.929	0.944834841
9.934	0.944001423
9.939	0.943834231
9.944	0.944001423
9.949	0.943834231
9.954	0.945668767
9.959	0.944168107
9.964	0.942667446
9.969	0.945168208
9.974	0.945501575
9.979	0.94333418
9.984	0.945334892
9.989	0.944001423
[truncated: 3 more rows]
