# Supplementary material for: Liquid dynamics sloshing in cylindrical containers: A 3D free-surface reconstruction dataset
Source: Data Brief. 2020 Nov 28;33:106546. doi: 10.1016/j.dib.2020.106546 (PMC7725740; doi:10.1016/j.dib.2020.106546)
Supplement: Supplementary file 1 [file mmc1.zip › dibData_new/test12_damped.csv]

timeODS [s]	displacementODS [mm]
-0.001	-1.158927482
0.004	-1.192942626
0.009	-1.200112562
0.014	-1.19310931
0.019	-1.16909874
0.024	-1.130247739
0.029	-1.092897906
0.034	-1.003525003
0.039	-0.930492174
0.044	-0.856459244
0.049	-0.723900549
0.054	-0.623689145
0.059	-0.526979622
0.064	-0.371577142
0.069	-0.257860301
0.074	-0.133972202
0.079	0.032935004
0.084	0.151987245
0.089	0.281877986
0.094	0.447784074
0.099	0.572672274
0.104	0.623194684
0.109	0.763922909
0.114	0.859130755
0.119	0.952505082
0.124	1.028704899
0.129	1.076058797
0.134	1.166597977
0.139	1.196111139
0.144	1.207282498
0.149	1.205781838
0.154	1.195777264
0.159	1.169265931
0.164	1.07522487
0.169	1.019200884
0.174	0.969012349
0.179	0.875304655
0.184	0.758587001
0.189	0.66354533
0.194	0.584510875
0.199	0.443949334
0.204	0.361079632
0.209	0.199341651
0.214	0.074286259
0.219	-0.032093963
0.224	-0.195165921
0.229	-0.319220703
0.234	-0.419598791
0.239	-0.567998018
0.244	-0.671043551
0.249	-0.754747688
0.254	-0.884805112
0.259	-0.958671359
0.264	-1.016864265
0.269	-1.100567893
0.274	-1.141252922
0.279	-1.176602043
0.284	-1.196777366
0.289	-1.199278636
0.294	-1.192609259
0.299	-1.160094776
0.304	-1.12591244
0.309	-1.083227208
0.314	-1.001190416
0.319	-0.934827472
0.324	-0.852791188
0.329	-0.736072518
0.334	-0.650200986
0.339	-0.549489531
0.344	-0.412762222
0.349	-0.309716689
0.354	-0.183494003
0.359	-0.0349286
0.364	0.073619524
0.369	0.206344903
0.374	0.35407638
0.379	0.467626029
0.384	0.613023427
0.389	0.659877274
0.394	0.767090914
0.399	0.890311261
0.404	0.964677051
0.409	1.016866297
0.414	1.070056154
0.419	1.157927889
0.424	1.187107176
0.429	1.20394781
0.434	1.204614544
0.439	1.199612511
0.444	1.144421943
0.449	1.106905427
0.454	1.055883474
0.459	0.982684978
0.464	0.923492479
0.469	0.851961327
0.474	0.712233205
0.479	0.661877986
0.484	0.586845462
0.489	0.423273453
0.494	0.316059813
0.499	0.213681523
0.504	0.062614849
0.509	-0.051935918
0.514	-0.15097952
0.519	-0.313218061
0.524	-0.413929515
0.529	-0.510138988
0.534	-0.645198953
0.539	-0.733571247
0.544	-0.818609361
0.549	-0.921654894
0.554	-0.989185131
0.559	-1.054880831
0.564	-1.113240421
0.569	-1.15092362
0.574	-1.179936731
0.579	-1.195110021
0.584	-1.195943948
0.589	-1.188440644
0.594	-1.15826024
0.599	-1.131415032
0.604	-1.082059915
0.609	-1.013029017
0.614	-0.951168056
0.619	-0.882971084
0.624	-0.778758258
0.629	-0.696221415
0.634	-0.586339313
0.639	-0.473789257
0.644	-0.379747688
0.649	-0.24652175
0.654	-0.114630298
0.659	-0.020255361
0.664	0.117638734
0.669	0.23802546
0.674	0.340903801
0.679	0.48680125
0.684	0.611189399
0.689	0.681053207
0.694	0.751250381
0.699	0.852128011
0.704	0.930328539
0.709	1.000859589
0.714	1.056216841
0.719	1.097068046
0.724	1.179770556
0.729	1.204781228
0.734	1.207615865
0.739	1.200445929
0.744	1.192442575
0.749	1.131416048
0.754	1.085729495
0.759	1.043544822
0.764	0.997691585
0.769	0.921658451
0.774	0.840456093
0.779	0.751917624
0.784	0.620860098
0.789	0.601684877
0.794	0.494804604
0.799	0.354409747
0.804	0.249196819
0.809	0.150653268
0.814	0.013759782
0.819	-0.084950452
0.824	-0.201501931
0.829	-0.335894654
0.834	-0.425434749
0.839	-0.534649609
0.844	-0.642697683
0.849	-0.723233306
0.854	-0.817442067
0.859	-0.907982264
0.864	-0.968675933
0.869	-1.040708151
0.874	-1.095232493
0.879	-1.133082376
0.884	-1.165596859
0.889	-1.184105346
0.894	-1.189941305
0.899	-1.201613223
0.904	-1.1759348
0.909	-1.157260138
0.914	-1.11707516
0.919	-1.07005463
0.924	-1.022366348
0.929	-0.946999441
0.934	-0.870799116
0.939	-0.808438103
0.944	-0.700723397
0.949	-0.607848613
0.954	-0.526812938
0.959	-0.39992301
0.964	-0.295210133
0.969	-0.210339211
0.974	-0.06627579
0.979	0.034102297
0.984	0.124475302
0.989	0.268538723
0.994	0.36824906
0.999	0.450618711
1.004	0.596349477
1.009	0.650706627
1.014	0.715735085
1.019	0.845624809
1.024	0.923492479
1.029	0.971679795
1.034	1.037375495
1.039	1.076058797
1.044	1.146422655
1.049	1.186606617
1.054	1.199945879
1.059	1.202780516
1.064	1.207615865
1.069	1.190608548
1.074	1.175435258
1.079	1.088730816
1.084	1.046378951
1.089	0.994690263
1.094	0.934163787
1.099	0.867634668
1.104	0.76692423
1.109	0.665379358
1.114	0.642869956
1.119	0.538991005
1.124	0.419438205
1.129	0.34673976
1.134	0.222685486
1.139	0.108801962
1.144	0.022097012
1.149	-0.102625013
1.154	-0.210172528
1.159	-0.298211454
1.164	-0.41709752
1.169	-0.513473676
1.174	-0.585672579
1.179	-0.694720754
1.184	-0.77975836
1.189	-0.841619321
1.194	-0.934160738
1.199	-0.99652175
1.204	-1.047044161
1.209	-1.105903801
1.214	-1.135083596
1.219	-1.156759579
1.224	-1.182604685
1.229	-1.191775333
1.234	-1.191942016
1.239	-1.181104025
1.244	-1.158426923
1.249	-1.140418996
1.254	-1.088895975
1.259	-1.043876156
1.264	-0.999856439
1.269	-0.9204876
1.274	-0.850289918
1.279	-0.790263492
1.284	-0.685550107
1.289	-0.61168386
1.294	-0.530814869
1.299	-0.422433428
1.304	-0.338562608
1.309	-0.242687011
1.314	-0.114130247
1.319	-0.026424687
1.324	0.080956144
1.329	0.211346936
1.334	0.292882661
1.339	0.385090202
1.344	0.514146509
1.349	0.609354863
1.354	0.69389191
1.359	0.732575719
1.364	0.812777467
1.369	0.905817918
1.374	0.969012349
1.379	1.005694939
1.384	1.059051479
1.389	1.106238693
1.394	1.163596656
1.399	1.189774621
1.404	1.203613934
1.409	1.201779906
1.414	1.19027518
1.419	1.186106566
1.424	1.166097927
1.429	1.091732137
1.434	1.051714859
1.439	1.015198953
1.444	0.958007165
1.449	0.901149253
1.454	0.846292052
1.459	0.722071095
1.464	0.642369397
1.469	0.63519997
1.474	0.515147119
1.479	0.413268879
1.484	0.34774037
1.489	0.220517583
1.494	0.133479266
1.499	0.046774316
1.504	-0.072778484
1.509	-0.160984094
1.514	-0.250523681
1.519	-0.366741793
1.524	-0.446277315
1.529	-0.528313599
1.534	-0.628691178
1.539	-0.698722685
1.544	-0.77242174
1.549	-0.856959803
1.554	-0.9151522
1.559	-0.977513213
1.564	-1.037039587
1.569	-1.076557323
1.574	-1.114741081
1.579	-1.149589643
1.584	-1.165430176
1.589	-1.181270708
1.594	-1.184105346
1.599	-1.18477208
1.604	-1.179936731
1.609	-1.15826024
1.614	-1.133582935
1.619	-1.100234526
1.624	-1.051046092
1.629	-1.013362384
1.634	-0.951501423
1.639	-0.884971796
1.644	-0.831948623
1.649	-0.761083698
1.654	-0.676546143
1.659	-0.615519108
1.664	-0.519476319
1.669	-0.430936833
1.674	-0.36073915
1.679	-0.248856337
1.684	-0.155148135
1.689	-0.080615154
1.694	0.040771674
1.699	0.121140614
1.704	0.200842311
1.709	0.324063167
1.714	0.405765576
1.719	0.489135837
1.724	0.616358116
1.729	0.684054528
1.734	0.686889166
1.739	0.790434241
1.744	0.869135329
1.749	0.920324474
1.754	0.986353034
1.759	1.018533642
1.764	1.055883474
1.769	1.110073432
1.774	1.153759274
1.779	1.183271928
1.784	1.199111952
1.789	1.200946488
1.794	1.1976118
1.799	1.193776552
1.804	1.165264
1.809	1.12024469
1.814	1.079226802
1.819	1.044044872
1.824	1.001693007
1.829	0.951337788
1.834	0.913321222
1.839	0.828284124
1.844	0.749416353
1.849	0.685888556
1.854	0.628030034
1.859	0.571838856
1.864	0.507977183
1.869	0.396594928
1.874	0.309890487
1.879	0.239859488
1.884	0.138481299
1.889	0.049608954
1.894	-0.022756124
1.899	-0.129136853
1.904	-0.217675831
1.909	-0.288206881
1.914	-0.389918945
1.919	-0.470454569
1.924	-0.531481604
1.929	-0.62685715
1.934	-0.69555468
1.939	-0.751746367
1.944	-0.835283311
1.949	-0.894809686
1.954	-0.9366615
1.959	-0.999856439
1.964	-1.052713436
1.969	-1.076557323
1.974	-1.121077091
1.979	-1.145254853
1.984	-1.162595538
1.989	-1.179770048
1.994	-1.185439323
1.999	-1.187773402
2.004	-1.179770048
2.009	-1.166097418
2.014	-1.150756937
2.019	-1.132248958
2.024	-1.094231883
2.029	-1.06271801
2.034	-1.004525104
2.039	-0.964340634
2.044	-0.912317563
2.049	-0.844287275
2.054	-0.787595538
2.059	-0.727901972
2.064	-0.64936706
2.069	-0.588173341
2.074	-0.513473676
2.079	-0.426101484
2.084	-0.360572467
2.089	-0.273700833
2.094	-0.181826659
2.099	-0.113463004
2.104	-0.020088678
2.109	0.071785496
2.114	0.140649202
2.119	0.22918818
2.124	0.327397855
2.129	0.387424281
2.134	0.490135939
2.139	0.581842921
2.144	0.641369296
2.149	0.669547972
2.154	0.740079022
2.159	0.790434241
2.164	0.872970068
2.169	0.93383042
2.174	0.964343683
2.179	1.010696971
2.184	1.045712217
2.189	1.074058085
2.194	1.124579988
2.199	1.16726522
2.204	1.183105244
2.209	1.191942525
2.214	1.197444608
2.219	1.194610479
2.224	1.189107887
2.229	1.180771166
2.234	1.141253938
2.239	1.094066724
2.244	1.064386879
2.249	1.036541569
2.254	0.993189603
2.259	0.95583977
2.264	0.921825135
2.269	0.848626131
2.274	0.790434241
2.279	0.728573788
2.284	0.693058492
2.289	0.60285217
2.294	0.573839567
2.299	0.489302521
2.304	0.410768117
2.309	0.339736508
2.314	0.247696158
2.319	0.186002388
2.324	0.101965393
2.329	0.013926466
2.334	-0.049267964
2.339	-0.137473575
2.344	-0.219676542
2.349	-0.280536894
2.354	-0.364907765
2.359	-0.4421087
2.364	-0.496799726
2.369	-0.5778354
2.374	-0.641863756
2.379	-0.691052698
2.384	-0.763584968
2.389	-0.8224441
2.394	-0.866297134
2.399	-0.932660077
2.404	-0.976679287
2.409	-1.009360961
2.414	-1.054214097
2.419	-1.084560677
2.424	-1.105737118
2.429	-1.140418996
2.434	-1.155092235
2.439	-1.165096809
2.444	-1.178936122
2.449	-1.179436681
2.454	-1.183938662
2.459	-1.175768117
2.464	-1.165096809
2.469	-1.156426212
2.474	-1.125412389
2.479	-1.099734475
2.484	-1.0778913
2.489	-1.029536284
2.494	-0.992853186
2.499	-0.961505997
2.504	-0.900478961
2.509	-0.859627249
2.514	-0.81510748
2.519	-0.74991183
2.524	-0.698889369
2.529	-0.64653293
2.534	-0.57149939
2.539	-0.518309025
2.544	-0.449612003
2.549	-0.369909798
2.554	-0.307048735
2.559	-0.237017736
2.564	-0.153647474
2.569	-0.0941211
2.574	-0.018421333
2.579	0.062614849
2.584	0.124641986
2.589	0.197507623
2.594	0.279710591
2.599	0.344905732
2.604	0.395260951
2.609	0.500140512
2.614	0.560333621
2.619	0.633365433
2.624	0.693558543
2.629	0.680553156
2.634	0.754418386
2.639	0.813944761
2.644	0.876971999
2.649	0.924659772
2.654	0.961342362
2.659	0.989020988
2.664	1.030872294
2.669	1.059384846
2.674	1.080727462
2.679	1.129748704
2.684	1.16476395
2.689	1.176101992
2.694	1.19027518
2.699	1.190941915
2.704	1.195443897
2.709	1.192109208
2.714	1.190108497
2.719	1.180103923
2.724	1.159094674
2.729	1.127914676
2.734	1.0888975
2.739	1.049046905
2.744	1.023035624
2.749	1.000192347
2.754	0.958007165
2.759	0.9264938
2.764	0.883308009
2.769	0.804940797
2.774	0.769091625
2.779	0.710232493
2.784	0.665879917
2.789	0.644537301
2.794	0.598183504
2.799	0.517481705
2.804	0.44128138
2.809	0.391592896
2.814	0.325730511
2.819	0.269038774
2.824	0.196340329
2.829	0.128810601
2.834	0.077954823
2.839	-0.001580191
2.844	-0.068776552
2.849	-0.121299675
2.854	-0.198667293
2.859	-0.266030338
2.864	-0.315886015
2.869	-0.390919047
2.874	-0.4474441
2.879	-0.495799116
2.884	-0.566330166
2.889	-0.61902048
2.894	-0.661205661
2.899	-0.727401921
2.904	-0.770421029
2.909	-0.806604076
2.914	-0.873300386
2.919	-0.902980232
2.924	-0.936828692
2.929	-0.983182488
2.934	-1.016030338
2.939	-1.040874835
2.944	-1.079391961
2.949	-1.102735796
2.954	-1.120243673
2.959	-1.140085629
2.964	-1.150756937
2.969	-1.167764763
2.974	-1.172600112
2.979	-1.173934089
2.984	-1.175268066
2.989	-1.174600823
2.994	-1.170098841
2.999	-1.164763441
3.004	-1.147088881
3.009	-1.134082986
3.014	-1.116908476
3.019	-1.091563929
3.024	-1.066219382
3.029	-1.041041518
3.034	-1.003525003
3.039	-0.971177203
3.044	-0.938829403
3.049	-0.896810397
3.054	-0.860794542
3.059	-0.822610784
3.064	-0.770421029
3.069	-0.73573915
3.074	-0.681714859
3.079	-0.627190517
3.084	-0.58417141
3.089	-0.529480892
3.094	-0.467786614
3.099	-0.427768828
3.104	-0.366408426
3.109	-0.307048735
3.114	-0.259360961
3.119	-0.191497357
3.124	-0.128136244
3.129	-0.082615865
3.134	-0.00741615
3.139	0.046774316
3.144	0.09446209
3.149	0.164493089
3.154	0.218016313
3.159	0.262536081
3.164	0.34140436
3.169	0.393593607
3.174	0.427608751
3.179	0.512645848
3.184	0.573172324
3.189	0.619359437
3.194	0.606186858
3.199	0.659377223
3.204	0.707064488
3.209	0.762922299
3.214	0.798604279
3.219	0.845458126
3.224	0.904650625
3.229	0.930495223
3.234	0.956506505
3.239	0.990354965
3.244	1.012364315
3.249	1.038375597
3.254	1.065054121
3.259	1.081561388
3.264	1.104738032
3.269	1.149090609
3.274	1.165430684
3.279	1.181771267
3.284	1.189607938
3.289	1.189607938
3.294	1.201613223
3.299	1.172933987
3.304	1.194943846
3.309	1.185939882
3.314	1.179770556
3.319	1.167598587
3.324	1.137752058
3.329	1.098902073
3.334	1.07722609
3.339	1.057884185
3.344	1.034540858
3.349	1.016032879
3.354	0.991688942
3.359	0.961509046
3.364	0.942000457
3.369	0.906317969
3.374	0.867801352
3.379	0.812944151
3.384	0.77125902
3.389	0.726573077
3.394	0.68855651
3.399	0.69639318
3.404	0.657376004
3.409	0.621193465
3.414	0.560000254
3.419	0.511479063
3.424	0.482465952
3.429	0.403764864
3.434	0.36191305
3.439	0.324396534
3.444	0.253365433
3.449	0.208012247
3.454	0.165827066
3.459	0.101798709
3.464	0.060113579
3.469	0.014426517
3.474	-0.046433327
3.479	-0.092287072
3.484	-0.138640868
3.489	-0.198667293
3.494	-0.237184419
3.499	-0.287206779
3.504	-0.343565149
3.509	-0.38324906
3.514	-0.428269387
3.519	-0.479458532
3.524	-0.514974337
3.529	-0.564996697
3.534	-0.600845868
3.539	-0.634527137
3.544	-0.680714758
3.549	-0.742741895
3.554	-0.751579175
3.559	-0.796932869
3.564	-0.827112766
3.569	-0.856459244
3.574	-0.894142952
3.579	-0.925823508
3.584	-0.94549878
3.589	-0.982181878
3.594	-1.005859081
3.599	-1.025868228
3.604	-1.054380781
3.609	-1.072555392
3.614	-1.087228631
3.619	-1.110572467
3.624	-1.121410458
3.629	-1.13424967
3.634	-1.146421638
3.639	-1.155258919
3.644	-1.1597609
3.649	-1.169765474
3.654	-1.170766084
3.659	-1.17443414
3.664	-1.174267456
3.669	-1.171766694
3.674	-1.16809813
3.679	-1.16176212
3.684	-1.153758258
3.689	-1.148922909
3.694	-1.132582325
3.699	-1.123244994
3.704	-1.116075058
3.709	-1.092897906
3.714	-1.076057272
3.719	-1.0617174
3.724	-1.033038164
3.729	-1.013029017
3.734	-0.99652175
3.739	-0.966508537
3.744	-0.941830725
3.749	-0.918653573
3.754	-0.880637006
3.759	-0.857459854
3.764	-0.828947302
3.769	-0.793431497
3.774	-0.765418996
3.779	-0.736239201
3.784	-0.694387387
3.789	-0.666208202
3.794	-0.632693109
3.799	-0.59550996
3.804	-0.565330064
3.809	-0.526812938
3.814	-0.48479444
3.819	-0.455614646
3.824	-0.411594928
3.829	-0.370410357
3.834	-0.33772919
3.839	-0.292042128
3.844	-0.248689653
3.849	-0.216341854
3.854	-0.168820764
3.859	-0.13330496
3.864	-0.097122421
3.869	-0.045766592
3.874	-0.00491488
3.879	0.026098435
3.884	0.08078946
3.889	0.120473371
3.894	0.150987143
3.899	0.197007064
3.904	0.235190822
3.909	0.265870769
3.914	0.326731121
3.919	0.362246417
3.924	0.38692423
3.929	0.418604787
3.934	0.481632534
3.939	0.501474489
3.944	0.559666887
3.949	0.596849527
3.954	0.600851458
3.959	0.662711912
3.964	0.690390538
3.969	0.675883982
3.974	0.689723803
3.979	0.72423849
3.984	0.757920266
3.989	0.79727081
3.994	0.829951469
3.999	0.864966714
4.004	0.89364595
4.009	0.912987854
4.014	0.93533108
4.019	0.953505183
4.024	0.971513111
4.029	0.988854304
4.034	1.006361673
4.039	1.019534251
4.044	1.036708253
4.049	1.051548176
4.054	1.065054121
4.059	1.079393485
4.064	1.098068147
4.069	1.109240014
4.074	1.15109132
4.079	1.153759274
4.084	1.171099959
4.089	1.162095996
4.094	1.181771267
4.099	1.175268574
4.104	1.189107887
4.109	1.200112562
4.114	1.19027518
4.119	1.194943846
4.124	1.191609157
4.129	1.193609869
4.134	1.188441153
4.139	1.180937849
4.144	1.179603872
4.149	1.168265322
4.154	1.169765982
4.159	1.109073331
4.164	1.12174535
4.169	1.099735491
4.174	1.090564844
4.179	1.071556815
4.184	1.065054121
4.189	1.055549599
4.194	1.036374886
4.199	1.023368991
4.204	1.019534251
4.209	0.993689653
4.214	0.979016414
4.219	0.963676441
4.224	0.945668513
4.229	0.932663126
4.234	0.916322543
4.239	0.887643307
4.244	0.853128113
4.249	0.857630095
4.254	0.810609564
4.259	0.780429668
4.264	0.760754904
4.269	0.728907155
4.274	0.710399177
4.279	0.675217248
4.284	0.7090652
4.289	0.659377223
4.294	0.66504599
4.299	0.641702663
4.304	0.617525409
4.309	0.58034226
4.314	0.545993749
4.319	0.521983687
4.324	0.497305875
4.329	0.443282092
4.334	0.429276095
4.339	0.399096199
4.344	0.376752973
4.349	0.353743013
4.354	0.320728479
4.359	0.285212674
4.364	0.262202714
4.369	0.229688231
4.374	0.204510367
4.379	0.180333113
4.384	0.148152505
4.389	0.122140716
4.394	0.101798709
4.399	0.063614951
4.404	0.033101687
4.409	0.015927178
4.414	-0.017087356
4.419	-0.043432005
4.424	-0.065941915
4.429	-0.100123742
4.434	-0.120466257
4.439	-0.149145492
4.444	-0.182827269
4.449	-0.206170597
4.454	-0.228680506
4.459	-0.262528966
4.464	-0.283038164
4.469	-0.308216028
4.474	-0.333893942
4.479	-0.354903191
4.484	-0.378080344
4.489	-0.405425602
4.494	-0.422766795
4.499	-0.454947403
4.504	-0.474289308
4.509	-0.492130552
4.514	-0.516975048
4.519	-0.539484958
4.524	-0.553658146
4.529	-0.579502744
4.534	-0.600178626
4.539	-0.614351814
4.544	-0.640029729
4.549	-0.660538927
4.554	-0.674878799
4.559	-0.702557425
4.564	-0.717731223
4.569	-0.731737219
4.574	-0.752913152
4.579	-0.770754396
4.584	-0.78125902
4.589	-0.801268167
4.594	-0.818108802
4.599	-0.831614747
4.604	-0.852624505
4.609	-0.867631111
4.614	-0.878635786
4.619	-0.900478961
4.624	-0.911483637
4.629	-0.922155453
4.634	-0.9475
4.639	-0.951835298
4.644	-0.961339313
4.649	-0.978680506
4.654	-1.020198953
4.659	-0.996855117
4.664	-1.010361063
4.669	-1.014029627
4.674	-1.027535573
4.679	-1.041875445
4.684	-1.046210743
4.689	-1.06021674
4.694	-1.066552749
4.699	-1.073556002
4.704	-1.083227208
4.709	-1.088395924
4.714	-1.134916912
4.719	-1.107904513
4.724	-1.110072416
4.729	-1.113073737
4.734	-1.122244385
4.739	-1.126746367
4.744	-1.128413711
4.749	-1.137918234
4.754	-1.138418284
4.759	-1.141919656
4.764	-1.151424179
4.769	-1.151090812
4.774	-1.150756937
4.779	-1.160428143
4.784	-1.156592896
4.789	-1.159427533
4.794	-1.163429464
4.799	-1.162929414
4.804	-1.162428855
4.809	-1.168598181
4.814	-1.165763543
4.819	-1.166930836
4.824	-1.167598079
4.829	-1.167931446
4.834	-1.165930735
4.839	-1.167598079
4.844	-1.164930125
4.849	-1.164763441
4.854	-1.161595437
4.859	-1.16076151
4.864	-1.156592896
4.869	-1.159094166
4.874	-1.153591574
4.879	-1.152424281
4.884	-1.149756835
4.889	-1.144254243
4.894	-1.141586289
4.899	-1.141252922
4.904	-1.133082376
4.909	-1.13424967
4.914	-1.125579073
4.919	-1.122911119
4.924	-1.122244385
4.929	-1.114073839
4.934	-1.107571145
4.939	-1.110405783
4.944	-1.098733865
4.949	-1.094898618
4.954	-1.093397957
4.959	-1.086561897
4.964	-1.083560575
4.969	-1.08572797
4.974	-1.081726547
4.979	-1.079892011
4.984	-1.081726547
4.989	-1.077557933
4.994	-1.073556002
4.999	-1.073055951
5.004	-1.070387997
5.009	-1.067219992
5.014	-1.067553359
5.019	-1.063384744
5.024	-1.061050666
5.029	-1.063884795
5.034	-1.059883372
5.039	-1.061217349
5.044	-1.0617174
5.049	-1.059716689
5.054	-1.055214707
5.059	-1.06021674
5.064	-1.057382102
5.069	-1.054047413
5.074	-1.055214707
5.079	-1.052380069
5.084	-1.051046092
5.089	-1.055548074
5.094	-1.053213487
5.099	-1.052546753
5.104	-1.053213487
5.109	-1.051046092
5.114	-1.051046092
5.119	-1.053213487
5.124	-1.051712827
5.129	-1.050712725
5.134	-1.052546753
5.139	-1.050212166
5.144	-1.053213487
5.149	-1.053046804
5.154	-1.051546143
5.159	-1.057215418
5.164	-1.053046804
5.169	-1.050212166
5.174	-1.054714148
5.179	-1.05288012
5.184	-1.052380069
5.189	-1.055548074
5.194	-1.050545533
5.199	-1.05187951
5.204	-1.055881441
5.209	-1.052213386
5.214	-1.052046194
5.219	-1.057548785
5.224	-1.051546143
5.229	-1.052046194
5.234	-1.054214097
5.239	-1.052546753
5.244	-1.050212166
5.249	-1.054214097
5.254	-1.051379459
5.259	-1.05187951
5.264	-1.055714758
5.269	-1.051212776
5.274	-1.050712725
5.279	-1.055714758
5.284	-1.051046092
5.289	-1.050378849
5.294	-1.053213487
5.299	-1.052546753
5.304	-1.052713436
5.309	-1.055214707
5.314	-1.051546143
5.319	-1.052213386
5.324	-1.053714046
5.329	-1.050879408
5.334	-1.052546753
5.339	-1.054380781
5.344	-1.051212776
5.349	-1.053714046
5.354	-1.053714046
5.359	-1.05388073
5.364	-1.049878799
5.369	-1.054880831
5.374	-1.050879408
5.379	-1.05288012
5.384	-1.052380069
5.389	-1.047377528
5.394	-1.054880831
5.399	-1.055048023
5.404	-1.050879408
5.409	-1.056214808
5.414	-1.052046194
5.419	-1.052380069
5.424	-1.057715469
5.429	-1.052546753
5.434	-1.05187951
5.439	-1.057382102
5.444	-1.05288012
5.449	-1.052046194
5.454	-1.054047413
5.459	-1.054214097
5.464	-1.05187951
5.469	-1.057048735
5.474	-1.052380069
5.479	-1.053546854
5.484	-1.055881441
5.489	-1.053714046
5.494	-1.053714046
5.499	-1.057548785
5.504	-1.056548684
5.509	-1.055048023
5.514	-1.057715469
5.519	-1.056882051
5.524	-1.05538139
5.529	-1.058382712
5.534	-1.056548684
5.539	-1.057382102
5.544	-1.059382813
5.549	-1.06021674
5.554	-1.057215418
5.559	-1.062050767
5.564	-1.05921613
5.569	-1.06021674
5.574	-1.062551326
5.579	-1.063051377
5.584	-1.062217451
5.589	-1.066052698
5.594	-1.062551326
5.599	-1.063218061
5.604	-1.064218671
5.609	-1.066219382
5.614	-1.063718112
5.619	-1.068553969
5.624	-1.065052089
5.629	-1.068387285
5.634	-1.066886625
5.639	-1.066552749
5.644	-1.07155529
5.649	-1.066719433
5.654	-1.066552749
5.659	-1.071388607
5.664	-1.066552749
5.669	-1.066552749
5.674	-1.067219992
5.679	-1.067720043
5.684	-1.065552648
5.689	-1.068887336
5.694	-1.065552648
5.699	-1.066386066
5.704	-1.067386675
5.709	-1.065385456
5.714	-1.064718721
5.719	-1.06905402
5.724	-1.065218772
5.729	-1.064552038
5.734	-1.065552648
5.739	-1.064385354
5.744	-1.062884694
5.749	-1.067886726
5.754	-1.064218671
5.759	-1.063384744
5.764	-1.064218671
5.769	-1.063718112
5.774	-1.061217349
5.779	-1.066886625
5.784	-1.061050666
5.789	-1.062884694
5.794	-1.064718721
5.799	-1.062551326
5.804	-1.0617174
5.809	-1.065218772
5.814	-1.06271801
5.819	-1.066052698
5.824	-1.064885405
5.829	-1.064552038
5.834	-1.06271801
5.839	-1.064218671
5.844	-1.061384033
5.849	-1.062884694
5.854	-1.064885405
5.859	-1.06271801
5.864	-1.063051377
5.869	-1.064718721
5.874	-1.0617174
5.879	-1.067386675
5.884	-1.063384744
5.889	-1.063384744
5.894	-1.066219382
5.899	-1.063884795
5.904	-1.062050767
5.909	-1.067053308
5.914	-1.064218671
5.919	-1.063218061
5.924	-1.065886015
5.929	-1.064552038
5.934	-1.062551326
5.939	-1.067720043
5.944	-1.062384135
5.949	-1.063551428
5.954	-1.065886015
5.959	-1.063051377
5.964	-1.062551326
5.969	-1.06805341
5.974	-1.062050767
5.979	-1.062384135
5.984	-1.063718112
5.989	-1.064051987
5.994	-1.062050767
5.999	-1.066719433
6.004	-1.062384135
6.009	-1.063551428
6.014	-1.063718112
6.019	-1.063718112
6.024	-1.062217451
6.029	-1.066052698
6.034	-1.062884694
6.039	-1.064218671
6.044	-1.064552038
6.049	-1.063384744
6.054	-1.062217451
6.059	-1.066052698
6.064	-1.062217451
6.069	-1.0617174
6.074	-1.064051987
6.079	-1.062551326
6.084	-1.06271801
6.089	-1.064218671
6.094	-1.062217451
6.099	-1.063884795
6.104	-1.063884795
6.109	-1.061884084
6.114	-1.063884795
6.119	-1.063551428
6.124	-1.062217451
6.129	-1.06805341
6.134	-1.063384744
6.139	-1.061884084
6.144	-1.064885405
6.149	-1.063551428
6.154	-1.063884795
6.159	-1.066719433
6.164	-1.063384744
6.169	-1.061217349
6.174	-1.066886625
6.179	-1.06271801
6.184	-1.0617174
6.189	-1.067219992
6.194	-1.064552038
6.199	-1.062884694
6.204	-1.065385456
6.209	-1.062050767
6.214	-1.06071679
6.219	-1.066386066
6.224	-1.061884084
6.229	-1.061217349
6.234	-1.063718112
6.239	-1.062384135
6.244	-1.062384135
6.249	-1.067053308
6.254	-1.061884084
6.259	-1.062551326
6.264	-1.064718721
6.269	-1.062551326
6.274	-1.061217349
6.279	-1.065218772
6.284	-1.062217451
6.289	-1.061217349
6.294	-1.064385354
6.299	-1.063384744
6.304	-1.060550107
6.309	-1.064218671
6.314	-1.062384135
6.319	-1.064051987
6.324	-1.063884795
6.329	-1.062217451
6.334	-1.06071679
6.339	-1.064552038
6.344	-1.062551326
6.349	-1.062217451
6.354	-1.063551428
6.359	-1.064718721
6.364	-1.065385456
6.369	-1.063551428
6.374	-1.061217349
6.379	-1.066719433
6.384	-1.062384135
6.389	-1.062551326
6.394	-1.065218772
6.399	-1.063884795
6.404	-1.060883474
6.409	-1.067219992
6.414	-1.061217349
6.419	-1.06271801
6.424	-1.066719433
6.429	-1.063218061
6.434	-1.059883372
6.439	-1.065886015
6.444	-1.0617174
6.449	-1.061050666
6.454	-1.064885405
6.459	-1.062884694
6.464	-1.061050666
6.469	-1.064552038
6.474	-1.062551326
6.479	-1.06271801
6.484	-1.063218061
6.489	-1.063218061
6.494	-1.061384033
6.499	-1.065552648
6.504	-1.061550717
6.509	-1.063551428
6.514	-1.06271801
6.519	-1.063384744
6.524	-1.060550107
6.529	-1.064385354
6.534	-1.062050767
6.539	-1.062551326
6.544	-1.063384744
6.549	-1.061884084
6.554	-1.059550005
6.559	-1.064718721
6.564	-1.062050767
6.569	-1.060550107
6.574	-1.063051377
6.579	-1.064218671
6.584	-1.059550005
6.589	-1.064385354
6.594	-1.060550107
6.599	-1.063551428
6.604	-1.063218061
6.609	-1.063051377
6.614	-1.065385456
6.619	-1.06071679
6.624	-1.062217451
6.629	-1.065719331
6.634	-1.062384135
6.639	-1.064385354
6.644	-1.065886015
6.649	-1.062050767
6.654	-1.061384033
6.659	-1.066219382
6.664	-1.0617174
6.669	-1.064718721
6.674	-1.065218772
6.679	-1.063884795
6.684	-1.060550107
6.689	-1.066052698
6.694	-1.063051377
6.699	-1.064552038
6.704	-1.065052089
6.709	-1.061384033
6.714	-1.061050666
6.719	-1.066052698
6.724	-1.063218061
6.729	-1.061884084
6.734	-1.064552038
6.739	-1.064218671
6.744	-1.0617174
6.749	-1.066386066
6.754	-1.061884084
6.759	-1.061050666
6.764	-1.063384744
6.769	-1.062217451
6.774	-1.061217349
6.779	-1.064218671
6.784	-1.061884084
6.789	-1.063218061
6.794	-1.063218061
6.799	-1.062050767
6.804	-1.0617174
6.809	-1.064718721
6.814	-1.061550717
6.819	-1.061384033
6.824	-1.063051377
6.829	-1.061217349
6.834	-1.061884084
6.839	-1.063051377
6.844	-1.061550717
6.849	-1.065218772
6.854	-1.062884694
6.859	-1.063218061
6.864	-1.064385354
6.869	-1.063218061
6.874	-1.060550107
6.879	-1.065719331
6.884	-1.061217349
6.889	-1.060383423
6.894	-1.064718721
6.899	-1.064552038
6.904	-1.062050767
6.909	-1.065218772
6.914	-1.06271801
6.919	-1.061050666
6.924	-1.065719331
6.929	-1.06271801
6.934	-1.061050666
6.939	-1.065385456
6.944	-1.060550107
6.949	-1.061550717
6.954	-1.063051377
6.959	-1.061884084
6.964	-1.060550107
6.969	-1.064552038
6.974	-1.059883372
6.979	-1.06271801
6.984	-1.063384744
6.989	-1.062050767
6.994	-1.060550107
6.999	-1.064552038
7.004	-1.061884084
7.009	-1.062551326
7.014	-1.063551428
7.019	-1.062217451
7.024	-1.060883474
7.029	-1.065052089
7.034	-1.060550107
7.039	-1.062551326
7.044	-1.062217451
7.049	-1.062217451
7.054	-1.061384033
7.059	-1.064218671
7.064	-1.061050666
7.069	-1.05921613
7.074	-1.061884084
7.079	-1.062551326
7.084	-1.061050666
7.089	-1.063718112
7.094	-1.061217349
7.099	-1.065218772
7.104	-1.062050767
7.109	-1.061884084
7.114	-1.065218772
7.119	-1.062884694
7.124	-1.062384135
7.129	-1.066886625
7.134	-1.062217451
7.139	-1.06271801
7.144	-1.064552038
7.149	-1.062884694
7.154	-1.059550005
7.159	-1.064552038
7.164	-1.06071679
7.169	-1.059883372
7.174	-1.064385354
7.179	-1.062050767
7.184	-1.060550107
7.189	-1.064552038
7.194	-1.061050666
7.199	-1.061384033
7.204	-1.064051987
7.209	-1.063718112
7.214	-1.059716689
7.219	-1.064218671
7.224	-1.060883474
7.229	-1.061217349
7.234	-1.062884694
7.239	-1.062050767
7.244	-1.061217349
7.249	-1.062884694
7.254	-1.058549395
7.259	-1.062884694
7.264	-1.062384135
7.269	-1.061550717
7.274	-1.059382813
7.279	-1.064552038
7.284	-1.0617174
7.289	-1.061217349
7.294	-1.062384135
7.299	-1.06271801
7.304	-1.063218061
7.309	-1.061884084
7.314	-1.059716689
7.319	-1.062217451
7.324	-1.062050767
7.329	-1.061050666
7.334	-1.062384135
7.339	-1.063218061
7.344	-1.058882762
7.349	-1.065719331
7.354	-1.062217451
7.359	-1.063884795
7.364	-1.064385354
7.369	-1.060883474
7.374	-1.059883372
7.379	-1.064885405
7.384	-1.060883474
7.389	-1.063551428
7.394	-1.063384744
7.399	-1.061384033
7.404	-1.060883474
7.409	-1.064885405
7.414	-1.061550717
7.419	-1.060550107
7.424	-1.064218671
7.429	-1.061550717
7.434	-1.06071679
7.439	-1.066052698
7.444	-1.061550717
7.449	-1.061384033
7.454	-1.062050767
7.459	-1.063884795
7.464	-1.060383423
7.469	-1.063718112
7.474	-1.062384135
7.479	-1.061384033
7.484	-1.062384135
7.489	-1.061384033
7.494	-1.05921613
7.499	-1.064218671
7.504	-1.059382813
7.509	-1.06021674
7.514	-1.062884694
7.519	-1.062384135
7.524	-1.059550005
7.529	-1.06271801
7.534	-1.059382813
7.539	-1.062384135
7.544	-1.062217451
7.549	-1.0617174
7.554	-1.058716079
7.559	-1.063384744
7.564	-1.060883474
7.569	-1.061050666
7.574	-1.061884084
7.579	-1.061384033
7.584	-1.062217451
7.589	-1.061884084
7.594	-1.059382813
7.599	-1.065218772
7.604	-1.061050666
7.609	-1.060550107
7.614	-1.064051987
7.619	-1.063718112
7.624	-1.061050666
7.629	-1.064218671
7.634	-1.06271801
7.639	-1.059382813
7.644	-1.063551428
7.649	-1.062551326
7.654	-1.059883372
7.659	-1.064552038
7.664	-1.06071679
7.669	-1.060883474
7.674	-1.063218061
7.679	-1.063051377
7.684	-1.058882762
7.689	-1.062884694
7.694	-1.0617174
7.699	-1.061217349
7.704	-1.063718112
7.709	-1.063218061
7.714	-1.06021674
7.719	-1.065218772
7.724	-1.061217349
7.729	-1.059716689
7.734	-1.063384744
7.739	-1.062384135
7.744	-1.060383423
7.749	-1.064552038
7.754	-1.06021674
7.759	-1.061050666
7.764	-1.06271801
7.769	-1.061050666
7.774	-1.059883372
7.779	-1.063051377
7.784	-1.059382813
7.789	-1.061550717
7.794	-1.0617174
7.799	-1.061884084
7.804	-1.058882762
7.809	-1.062384135
7.814	-1.059883372
7.819	-1.064385354
7.824	-1.0617174
7.829	-1.060550107
7.834	-1.063884795
7.839	-1.062384135
7.844	-1.058549395
7.849	-1.064718721
7.854	-1.061050666
7.859	-1.0617174
7.864	-1.064885405
7.869	-1.0617174
7.874	-1.059382813
7.879	-1.065719331
7.884	-1.060550107
7.889	-1.061050666
7.894	-1.062050767
7.899	-1.063718112
7.904	-1.060550107
7.909	-1.064885405
7.914	-1.06021674
7.919	-1.061217349
7.924	-1.063051377
7.929	-1.06071679
7.934	-1.058882762
7.939	-1.064885405
7.944	-1.06021674
7.949	-1.060383423
7.954	-1.062050767
7.959	-1.061550717
7.964	-1.058716079
7.969	-1.063551428
7.974	-1.061884084
7.979	-1.063218061
7.984	-1.062551326
7.989	-1.05921613
7.994	-1.06021674
7.999	-1.062884694
8.004	-1.062050767
8.009	-1.061550717
8.014	-1.0617174
8.019	-1.061550717
8.024	-1.059883372
8.029	-1.064385354
8.034	-1.060383423
8.039	-1.061550717
8.044	-1.061550717
8.049	-1.061050666
8.054	-1.059049446
8.059	-1.063218061
8.064	-1.061884084
8.069	-1.065552648
8.074	-1.061384033
8.079	-1.06271801
8.084	-1.064718721
8.089	-1.063551428
8.094	-1.06071679
8.099	-1.064218671
8.104	-1.06071679
8.109	-1.062384135
8.114	-1.063384744
8.119	-1.061384033
8.124	-1.06021674
8.129	-1.064218671
8.134	-1.058882762
8.139	-1.061217349
8.144	-1.063384744
8.149	-1.061884084
8.154	-1.056882051
8.159	-1.063884795
8.164	-1.060883474
8.169	-1.060383423
8.174	-1.063218061
8.179	-1.062050767
8.184	-1.059883372
8.189	-1.063384744
8.194	-1.059883372
8.199	-1.060883474
8.204	-1.062551326
8.209	-1.060050056
8.214	-1.06071679
8.219	-1.064718721
8.224	-1.05921613
8.229	-1.05921613
8.234	-1.062050767
8.239	-1.061550717
8.244	-1.061384033
8.249	-1.062884694
8.254	-1.059550005
8.259	-1.062217451
8.264	-1.062551326
8.269	-1.060550107
8.274	-1.059883372
8.279	-1.063551428
8.284	-1.058716079
8.289	-1.060383423
8.294	-1.061050666
8.299	-1.059550005
8.304	-1.061050666
8.309	-1.062551326
8.314	-1.06071679
8.319	-1.066052698
8.324	-1.061550717
8.329	-1.059049446
8.334	-1.063551428
8.339	-1.062050767
8.344	-1.058716079
8.349	-1.063384744
8.354	-1.059550005
8.359	-1.061384033
8.364	-1.063051377
8.369	-1.062217451
8.374	-1.060383423
8.379	-1.064885405
8.384	-1.061884084
8.389	-1.05921613
8.394	-1.064718721
8.399	-1.064051987
8.404	-1.059382813
8.409	-1.064051987
8.414	-1.059716689
8.419	-1.06071679
8.424	-1.062551326
8.429	-1.060550107
8.434	-1.059883372
8.439	-1.063884795
8.444	-1.059550005
8.449	-1.061050666
8.454	-1.061884084
8.459	-1.061217349
8.464	-1.060383423
8.469	-1.063551428
8.474	-1.059382813
8.479	-1.059716689
8.484	-1.062050767
8.489	-1.061217349
8.494	-1.058216028
8.499	-1.062384135
8.504	-1.061550717
8.509	-1.060050056
8.514	-1.061217349
8.519	-1.06071679
8.524	-1.059049446
8.529	-1.062384135
8.534	-1.061050666
8.539	-1.061217349
8.544	-1.062551326
8.549	-1.063051377
8.554	-1.061884084
8.559	-1.06071679
8.564	-1.059550005
8.569	-1.064718721
8.574	-1.061050666
8.579	-1.060550107
8.584	-1.063718112
8.589	-1.061050666
8.594	-1.058216028
8.599	-1.064218671
8.604	-1.060050056
8.609	-1.061217349
8.614	-1.063884795
8.619	-1.062551326
8.624	-1.059550005
8.629	-1.064552038
8.634	-1.059716689
8.639	-1.059716689
8.644	-1.062884694
8.649	-1.059382813
8.654	-1.054380781
8.659	-1.064885405
8.664	-1.060550107
8.669	-1.060883474
8.674	-1.0617174
8.679	-1.060383423
8.684	-1.061384033
8.689	-1.063718112
8.694	-1.059883372
8.699	-1.061050666
8.704	-1.061884084
8.709	-1.061217349
8.714	-1.059716689
8.719	-1.064718721
8.724	-1.061550717
8.729	-1.06021674
8.734	-1.061050666
8.739	-1.06271801
8.744	-1.060050056
8.749	-1.062050767
8.754	-1.058882762
8.759	-1.061884084
8.764	-1.06071679
8.769	-1.05921613
8.774	-1.059382813
8.779	-1.062217451
8.784	-1.058549395
8.789	-1.059716689
8.794	-1.059382813
8.799	-1.0617174
8.804	-1.063384744
8.809	-1.061884084
8.814	-1.060050056
8.819	-1.066219382
8.824	-1.06071679
8.829	-1.06071679
8.834	-1.063884795
8.839	-1.062050767
8.844	-1.05921613
8.849	-1.063718112
8.854	-1.05921613
8.859	-1.061217349
8.864	-1.063384744
8.869	-1.0617174
8.874	-1.060050056
8.879	-1.064552038
8.884	-1.059716689
8.889	-1.060550107
8.894	-1.062884694
8.899	-1.061050666
8.904	-1.058382712
8.909	-1.063551428
8.914	-1.06071679
8.919	-1.060883474
8.924	-1.060883474
8.929	-1.060883474
8.934	-1.057548785
8.939	-1.064051987
8.944	-1.060883474
8.949	-1.059550005
8.954	-1.061884084
8.959	-1.0617174
8.964	-1.059716689
8.969	-1.063051377
8.974	-1.058549395
8.979	-1.061550717
8.984	-1.062217451
8.989	-1.061884084
8.994	-1.059049446
8.999	-1.062884694
9.004	-1.060050056
9.009	-1.06021674
9.014	-1.061217349
9.019	-1.062551326
9.024	-1.058216028
9.029	-1.063551428
9.034	-1.06021674
9.039	-1.062884694
9.044	-1.060050056
9.049	-1.05921613
9.054	-1.064051987
9.059	-1.062384135
9.064	-1.06021674
9.069	-1.064218671
9.074	-1.059883372
9.079	-1.059883372
9.084	-1.062551326
9.089	-1.060550107
9.094	-1.058216028
9.099	-1.064885405
9.104	-1.059716689
9.109	-1.060550107
9.114	-1.064718721
9.119	-1.063384744
9.124	-1.06021674
9.129	-1.064051987
9.134	-1.059382813
9.139	-1.060050056
9.144	-1.062217451
9.149	-1.060383423
9.154	-1.058882762
9.159	-1.063718112
9.164	-1.059550005
9.169	-1.061050666
9.174	-1.061550717
9.179	-1.061384033
9.184	-1.058382712
9.189	-1.063884795
9.194	-1.058882762
9.199	-1.06021674
9.204	-1.063218061
9.209	-1.060383423
9.214	-1.058549395
9.219	-1.063551428
9.224	-1.060050056
9.229	-1.061550717
9.234	-1.062217451
9.239	-1.061550717
9.244	-1.060050056
9.249	-1.061884084
9.254	-1.059716689
9.259	-1.060550107
9.264	-1.06021674
9.269	-1.059049446
9.274	-1.057882153
9.279	-1.061384033
9.284	-1.058549395
9.289	-1.064385354
9.294	-1.06071679
9.299	-1.06071679
9.304	-1.064385354
9.309	-1.059716689
9.314	-1.058882762
9.319	-1.064718721
9.324	-1.060383423
9.329	-1.058549395
9.334	-1.064051987
9.339	-1.060383423
9.344	-1.058549395
9.349	-1.063551428
9.354	-1.060883474
9.359	-1.059550005
9.364	-1.063218061
9.369	-1.0617174
9.374	-1.059883372
9.379	-1.063218061
9.384	-1.059550005
9.389	-1.058882762
9.394	-1.062884694
9.399	-1.061384033
9.404	-1.05921613
9.409	-1.063718112
9.414	-1.058549395
9.419	-1.06021674
9.424	-1.062050767
9.429	-1.0617174
9.434	-1.058549395
9.439	-1.062050767
9.444	-1.061050666
9.449	-1.060550107
9.454	-1.061050666
9.459	-1.062884694
9.464	-1.059550005
9.469	-1.061217349
9.474	-1.059382813
9.479	-1.059716689
9.484	-1.06021674
9.489	-1.05921613
9.494	-1.058216028
9.499	-1.063218061
9.504	-1.061217349
9.509	-1.06071679
9.514	-1.060550107
9.519	-1.0617174
9.524	-1.060550107
9.529	-1.063384744
9.534	-1.060383423
9.539	-1.064718721
9.544	-1.060550107
9.549	-1.060383423
9.554	-1.062217451
9.559	-1.062217451
9.564	-1.059883372
9.569	-1.064885405
9.574	-1.060050056
9.579	-1.060050056
9.584	-1.062384135
9.589	-1.060550107
9.594	-1.058549395
9.599	-1.064885405
9.604	-1.060050056
9.609	-1.059716689
9.614	-1.063051377
9.619	-1.061217349
9.624	-1.060050056
9.629	-1.063718112
9.634	-1.059550005
9.639	-1.060383423
9.644	-1.062217451
9.649	-1.0617174
9.654	-1.057382102
9.659	-1.06271801
9.664	-1.060383423
9.669	-1.060550107
9.674	-1.063384744
9.679	-1.060383423
9.684	-1.058882762
9.689	-1.061884084
9.694	-1.059382813
9.699	-1.062384135
9.704	-1.060883474
9.709	-1.061884084
9.714	-1.059382813
9.719	-1.063884795
9.724	-1.058216028
9.729	-1.059716689
9.734	-1.062050767
9.739	-1.0617174
9.744	-1.059049446
9.749	-1.061550717
9.754	-1.05921613
9.759	-1.060883474
9.764	-1.061384033
9.769	-1.059716689
9.774	-1.061550717
9.779	-1.061884084
9.784	-1.060050056
9.789	-1.064885405
9.794	-1.059716689
9.799	-1.060383423
9.804	-1.063884795
9.809	-1.062384135
9.814	-1.058382712
9.819	-1.064218671
9.824	-1.06071679
9.829	-1.060550107
9.834	-1.063051377
9.839	-1.061384033
9.844	-1.058049344
9.849	-1.064885405
9.854	-1.058882762
9.859	-1.059382813
9.864	-1.062384135
9.869	-1.06021674
9.874	-1.057715469
9.879	-1.063384744
9.884	-1.057882153
9.889	-1.061384033
9.894	-1.061550717
9.899	-1.060383423
9.904	-1.058382712
9.909	-1.063384744
9.914	-1.059883372
9.919	-1.061050666
9.924	-1.060550107
9.929	-1.06021674
9.934	-1.057548785
9.939	-1.064385354
9.944	-1.059883372
9.949	-1.061384033
9.954	-1.061050666
9.959	-1.059716689
9.964	-1.060050056
9.969	-1.061550717
9.974	-1.059382813
9.979	-1.061217349
9.984	-1.060550107
9.989	-1.060550107
[truncated: 1,336 more rows]
