# Supplementary material for: Liquid dynamics sloshing in cylindrical containers: A 3D free-surface reconstruction dataset
Source: Data Brief. 2020 Nov 28;33:106546. doi: 10.1016/j.dib.2020.106546 (PMC7725740; doi:10.1016/j.dib.2020.106546)
Supplement: Supplementary file 1 [file mmc1.zip › dibData_new/test2_steady.csv]

timeODS [s]	displacementODS [mm]
-0.001	-0.988266592
0.004	-1.048293018
0.009	-1.086476776
0.014	-1.11265525
0.019	-1.139833825
0.024	-1.146337026
0.029	-1.148504421
0.034	-1.166846224
0.039	-1.118824576
0.044	-1.091979368
0.049	-1.037121659
0.054	-0.989267202
0.059	-0.941912796
0.064	-0.858208659
0.069	-0.786009757
0.074	-0.72298201
0.079	-0.604262628
0.084	-0.517891046
0.089	-0.429685436
0.094	-0.295959447
0.099	-0.203585222
0.104	-0.101540299
0.109	0.03118508
0.114	0.13739811
0.119	0.258117695
0.124	0.402181116
0.129	0.437029678
0.134	0.544410001
0.139	0.675800894
0.144	0.752000711
0.149	0.841039232
0.154	0.926910255
0.159	1.015281533
0.164	1.062302063
0.169	1.131832503
0.174	1.152341193
0.179	1.208532371
0.184	1.228040451
0.189	1.233543043
0.194	1.2328758
0.199	1.21770251
0.204	1.189690517
0.209	1.1458385
0.214	1.120493953
0.219	1.053131416
0.224	1.002776197
0.229	0.899564996
0.234	0.832369143
0.239	0.733659417
0.244	0.64278636
0.249	0.546244029
0.254	0.462374225
0.259	0.371501169
0.264	0.279294136
0.269	0.129228072
0.274	0.026015855
0.279	-0.07319443
0.284	-0.205586442
0.289	-0.296793373
0.294	-0.4063416
0.299	-0.520725684
0.304	-0.605096555
0.309	-0.699638175
0.314	-0.793346377
0.319	-0.85720805
0.324	-0.937243622
0.329	-1.001605854
0.334	-1.044791645
0.339	-1.092146051
0.344	-1.119491818
0.349	-1.13766643
0.354	-1.150171765
0.359	-1.147671003
0.364	-1.13766643
0.369	-1.115823254
0.374	-1.081474743
0.379	-1.051294339
0.384	-0.986432564
0.389	-0.931908222
0.394	-0.876383271
0.399	-0.782508385
0.404	-0.753662466
0.409	-0.634943084
0.414	-0.522059661
0.419	-0.411010265
0.424	-0.315968594
0.429	-0.181075313
0.434	-0.080364366
0.439	0.013510519
0.444	0.157740624
0.449	0.252115561
0.454	0.391676492
0.459	0.451702917
0.464	0.551913304
0.469	0.678635532
0.474	0.774176746
0.479	0.837037809
0.484	0.95692296
0.489	1.034456754
0.494	1.056132737
0.499	1.135500559
0.504	1.160177864
0.509	1.194192499
0.514	1.227373717
0.519	1.23237575
0.524	1.230208355
0.529	1.230208355
0.534	1.185689094
0.539	1.172849883
0.544	1.115158553
0.549	1.043460718
0.554	1.01378138
0.559	0.886725785
0.564	0.81852983
0.569	0.755668767
0.574	0.629113731
0.579	0.520732798
0.584	0.459039537
0.589	0.34415591
0.594	0.234607684
0.599	0.149236711
0.604	0.009175221
0.609	-0.084366297
0.614	-0.191079886
0.619	-0.316301962
0.624	-0.406508283
0.629	-0.51172172
0.634	-0.640945726
0.639	-0.695636752
0.644	-0.787510418
0.649	-0.872715215
0.654	-0.929907003
0.659	-1.003439882
0.664	-1.052794999
0.669	-1.082475353
0.674	-1.117991158
0.679	-1.138499848
0.684	-1.145669784
0.689	-1.150005082
0.694	-1.137333062
0.699	-1.121992581
0.704	-1.084309381
0.709	-1.040789714
0.714	-0.998104482
0.719	-0.923237626
0.724	-0.857541925
0.729	-0.799349019
0.734	-0.690800894
0.739	-0.605096555
0.744	-0.53573229
0.749	-0.398504929
0.754	-0.301295355
0.759	-0.210921842
0.764	-0.072527696
0.769	0.024348511
0.774	0.135730765
0.779	0.282962191
0.784	0.388341803
0.789	0.480215469
0.794	0.561083952
0.799	0.661127655
0.804	0.757169428
0.809	0.845207846
0.814	0.943083647
0.819	1.020450757
0.824	1.065470068
0.829	1.130498526
0.834	1.164846529
0.839	1.20553105
0.844	1.225539689
0.849	1.242880374
0.854	1.230041163
0.859	1.223538469
0.864	1.174851103
0.869	1.147005285
0.874	1.127497205
0.879	1.044294136
0.884	1.004610733
0.889	0.933912999
0.894	0.811859945
0.899	0.740662161
0.904	0.657292916
0.909	0.513896737
0.914	0.436696311
0.919	0.386341092
0.924	0.23243978
0.929	0.144067995
0.934	0.034853135
0.939	-0.099872955
0.944	-0.192913914
0.949	-0.297960159
0.954	-0.422348816
0.959	-0.511221669
0.964	-0.615934546
0.969	-0.716979368
0.974	-0.782508385
0.979	-0.862877325
0.984	-0.937076939
0.989	-0.98759935
0.994	-1.046792357
0.999	-1.091479317
1.004	-1.115989938
1.009	-1.142501779
1.014	-1.148504421
1.019	-1.150839008
1.024	-1.139500457
1.029	-1.117490599
1.034	-1.092146051
1.039	-1.039956296
1.044	-0.986098689
1.049	-0.938244232
1.054	-0.855040655
1.059	-0.783342311
1.064	-0.719647322
1.069	-0.603262018
1.074	-0.51272233
1.079	-0.431186096
1.084	-0.294792154
1.089	-0.195248501
1.094	-0.100706881
1.099	0.034853135
1.104	0.141066673
1.109	0.255783616
1.114	0.406016363
1.119	0.483716841
1.124	0.543076024
1.129	0.683637565
1.134	0.755502084
1.139	0.834036487
1.144	0.917239049
1.149	1.014281431
1.154	1.058967375
1.159	1.135500559
1.164	1.154508588
1.169	1.173683809
1.174	1.221537758
1.179	1.235543754
1.184	1.229541112
1.189	1.199361724
1.194	1.192025104
1.199	1.147505844
1.204	1.119660535
1.209	1.050130095
1.214	1.000442118
1.219	0.897897652
1.224	0.827366602
1.229	0.73132483
1.234	0.634783006
1.239	0.545743978
1.244	0.459039537
1.249	0.360996544
1.254	0.255616933
1.259	0.126060067
1.264	0.022013924
1.269	-0.076529119
1.274	-0.205419758
1.279	-0.299294136
1.284	-0.400672324
1.289	-0.516057018
1.294	-0.599760646
1.299	-0.691801504
1.304	-0.790511739
1.309	-0.860042687
1.314	-0.934075617
1.319	-1.000438561
1.324	-1.042957618
1.329	-1.088644679
1.334	-1.119491818
1.339	-1.134331741
1.344	-1.150839008
1.349	-1.147671003
1.354	-1.139500457
1.359	-1.117657282
1.364	-1.083475455
1.369	-1.053295558
1.374	-0.991601281
1.379	-0.930740929
1.384	-0.875549853
1.389	-0.781007724
1.394	-0.698470881
1.399	-0.630274418
1.404	-0.525727716
1.409	-0.414011587
1.414	-0.325805976
1.419	-0.184743876
1.424	-0.083699055
1.429	0.00517329
1.434	0.158407358
1.439	0.243111597
1.444	0.381171867
1.449	0.489719484
1.454	0.549579226
1.459	0.668630958
1.464	0.773676695
1.469	0.83270251
1.474	0.948586238
1.479	1.020950808
1.484	1.055132635
1.489	1.131165261
1.494	1.161178473
1.499	1.210032524
1.504	1.2275404
1.509	1.23387641
1.514	1.219370363
1.519	1.224372396
1.524	1.183521191
1.529	1.151507267
1.534	1.120160585
1.539	1.044794695
1.544	1.012447403
1.549	0.891728326
1.554	0.815528509
1.559	0.752500762
1.564	0.633615713
1.569	0.528903344
1.574	0.474879561
1.579	0.351992581
1.584	0.262119626
1.589	0.163076024
1.594	0.019679846
1.599	-0.077363045
1.604	-0.174905986
1.609	-0.309298709
1.614	-0.402673544
1.619	-0.505051835
1.624	-0.617935258
1.629	-0.696636853
1.634	-0.781674967
1.639	-0.871547922
1.644	-0.927739608
1.649	-0.991934648
1.654	-1.073304198
1.659	-1.082642037
1.664	-1.116990548
1.669	-1.140834434
1.674	-1.147337128
1.679	-1.15183911
1.684	-1.136999187
1.689	-1.120325236
1.694	-1.096981401
1.699	-1.041957008
1.704	-1.04996087
1.709	-0.927239557
1.714	-0.860876613
1.719	-0.801683606
1.724	-0.702139445
1.729	-0.613266592
1.734	-0.540901006
1.739	-0.408676187
1.744	-0.307798049
1.749	-0.219759122
1.754	-0.078363655
1.759	0.017679134
1.764	0.12272487
1.769	0.271790832
1.774	0.382005793
1.779	0.409851103
1.784	0.548078565
1.789	0.650956398
1.794	0.748499339
1.799	0.838871837
1.804	0.935080293
1.809	1.016282142
1.814	1.061635329
1.819	1.125329302
1.824	1.154341905
1.829	1.192191788
1.834	1.229374428
1.839	1.233543043
1.844	1.215868483
1.849	1.226206423
1.854	1.187189755
1.859	1.149839923
1.864	1.130164651
1.869	1.052464681
1.874	1.007611546
1.879	0.940582884
1.884	0.818863197
1.889	0.746998679
1.894	0.682136904
1.899	0.531571298
1.904	0.492554121
1.909	0.41118508
1.914	0.232773656
1.919	0.149736762
1.924	0.057863096
1.929	-0.088034353
1.934	-0.187411322
1.939	-0.283787478
1.944	-0.414011587
1.949	-0.500049802
1.954	-0.596759325
1.959	-0.699138124
1.964	-0.770669784
1.969	-0.853206627
1.974	-0.931908222
1.979	-0.998771217
1.984	-1.041790324
1.989	-1.086143409
1.994	-1.11165464
1.999	-1.137499746
2.004	-1.148837788
2.009	-1.148337738
2.014	-1.141001118
2.019	-1.118824576
2.024	-1.086143409
2.029	-1.046125623
2.034	-0.99260189
2.039	-0.946581462
2.044	-0.869713894
2.049	-0.791345665
2.054	-0.726817258
2.059	-0.61710184
2.064	-0.5258944
2.069	-0.443524748
2.074	-0.31079937
2.079	-0.214423722
2.084	-0.125050818
2.089	0.017345259
2.094	0.10605092
2.099	0.202760443
2.104	0.386674459
2.109	0.461874174
2.114	0.520732798
2.119	0.667130298
2.124	0.760004065
2.129	0.822197886
2.134	0.95058695
2.139	1.011613477
2.144	1.053631975
2.149	1.131331944
2.154	1.162345259
2.159	1.195359793
2.164	1.222371684
2.169	1.230208355
2.174	1.230708405
2.179	1.222871735
2.184	1.197527188
2.189	1.152007826
2.194	1.127497205
2.199	1.05679998
2.204	1.012113528
2.209	0.95158756
2.214	0.844374428
2.219	0.751333469
2.224	0.658793577
2.229	0.563084663
2.234	0.482049497
2.239	0.384506556
2.244	0.29763543
2.249	0.147236
2.254	0.037687773
2.259	-0.050017786
2.264	-0.189079175
2.269	-0.284788088
2.274	-0.381664295
2.279	-0.505219026
2.284	-0.591423417
2.289	-0.678128875
2.294	-0.783008436
2.299	-0.846870109
2.304	-0.920402988
2.309	-0.993935867
2.314	-1.036621608
2.319	-1.084476065
2.324	-1.116156622
2.329	-1.132663889
2.334	-1.14650371
2.339	-1.148337738
2.344	-1.160343023
2.349	-1.122826507
2.354	-1.089978656
2.359	-1.052794999
2.364	-1.000271877
2.369	-0.937744181
2.374	-0.885220551
2.379	-0.79801555
2.384	-0.714644781
2.389	-0.644613782
2.394	-0.521559102
2.399	-0.421681573
2.404	-0.366323813
2.409	-0.204752515
2.414	-0.099539587
2.419	-0.016836569
2.424	0.138232036
2.429	0.232940339
2.434	0.349991361
2.439	0.479881594
2.444	0.533572009
2.449	0.638951113
2.454	0.757169428
2.459	0.82136396
2.464	0.912737067
2.469	1.015948775
2.474	1.049129993
2.479	1.126829962
2.484	1.153841854
2.489	1.18835654
2.494	1.225706373
2.499	1.231541823
2.504	1.231541823
2.509	1.223705153
2.514	1.189857201
2.519	1.155842565
2.524	1.129331233
2.529	1.050463462
2.534	1.046462039
2.539	0.903066369
2.544	0.826699868
2.549	0.765006098
2.554	0.657626283
2.559	0.543242708
2.564	0.45770556
2.569	0.368999898
2.574	0.257117593
2.579	0.182918488
2.584	0.036853847
2.589	-0.05902175
2.594	-0.154230105
2.599	-0.293458177
2.604	-0.428184775
2.609	-0.483042484
2.614	-0.600260697
2.619	-0.684631568
2.624	-0.765167192
2.629	-0.860376563
2.634	-0.920402988
2.639	-0.985431954
2.644	-1.040789714
2.649	-1.075638784
2.654	-1.108986686
2.659	-1.135165159
2.664	-1.144669682
2.669	-1.155007623
2.674	-1.140501067
2.679	-1.127328489
2.684	-1.094980689
2.689	-1.049460311
2.694	-1.010109767
2.699	-0.94257953
2.704	-0.873381949
2.709	-0.814022258
2.714	-0.715978758
2.719	-0.629107125
2.724	-0.55240624
2.729	-0.427851408
2.734	-0.324638683
2.739	-0.242435715
2.744	-0.099706271
2.749	0.001171359
2.754	0.088876918
2.759	0.256450351
2.764	0.361996646
2.769	0.440197683
2.774	0.532071349
2.779	0.636283667
2.784	0.731658705
2.789	0.827366602
2.794	0.909902937
2.799	1.005610834
2.804	1.056633296
2.809	1.127830572
2.814	1.149173188
2.819	1.197193821
2.824	1.221371074
2.829	1.23137514
2.834	1.232709117
2.839	1.2275404
2.844	1.196527086
2.849	1.15217451
2.854	1.150006606
2.859	1.057133347
2.864	1.015615408
2.869	0.92374225
2.874	0.838371786
2.879	0.759337331
2.884	0.693308263
2.889	0.532071349
2.894	0.442198902
2.899	0.429859742
2.904	0.271623641
2.909	0.165410611
2.914	0.074704238
2.919	-0.067025104
2.924	-0.169236711
2.929	-0.258442931
2.934	-0.392335603
2.939	-0.484709828
2.944	-0.572415388
2.949	-0.681630247
2.954	-0.756329912
2.959	-0.832697429
2.964	-0.918735644
2.969	-0.976928041
2.974	-1.03228631
2.979	-1.082975404
2.984	-1.111487956
2.989	-1.136832503
2.994	-1.147503811
2.999	-1.150171765
3.004	-1.145336416
3.009	-1.123493241
3.014	-1.094480638
3.019	-1.055963513
3.024	-1.021781685
3.029	-0.956085476
3.034	-0.882719789
3.039	-0.803851001
3.044	-0.738822543
3.049	-0.632941864
3.054	-0.537232951
3.059	-0.45636396
3.064	-0.338645188
3.069	-0.222760443
3.074	-0.138056205
3.079	0.003505946
3.084	0.11738947
3.089	0.20309381
3.094	0.373335197
3.099	0.45287021
3.104	0.501891452
3.109	0.662294949
3.114	0.737160789
3.119	0.805023885
3.124	0.93007826
3.129	1.005777518
3.134	1.044961378
3.139	1.124829251
3.144	1.148505946
3.149	1.183187824
3.154	1.22503913
3.159	1.222705051
3.164	1.232542433
3.169	1.224872446
3.174	1.203696514
3.179	1.155675882
3.184	1.128831182
3.189	1.062802622
3.194	1.017282752
3.199	0.936914321
3.204	0.84637514
3.209	0.759670698
3.214	0.666963614
3.219	0.579091879
3.224	0.443699563
3.229	0.394011078
3.234	0.303804757
3.239	0.161909239
3.244	0.055028458
3.249	-0.030008639
3.254	-0.175573229
3.259	-0.27311617
3.264	-0.361155097
3.269	-0.492379815
3.274	-0.579418132
3.279	-0.66612359
3.284	-0.78034099
3.289	-0.839033438
3.294	-0.910231731
3.299	-0.984431345
3.304	-1.027617136
3.309	-1.074471491
3.314	-1.111988007
3.319	-1.129996443
3.324	-1.148171054
3.329	-1.150171765
3.334	-1.143335705
3.339	-1.127828539
3.344	-1.121825897
3.349	-1.060632178
3.354	-1.009442525
3.359	-0.945247485
3.364	-0.889222482
3.369	-0.806852322
3.374	-0.721814717
3.379	-0.652784328
3.384	-0.540234272
3.389	-0.441690721
3.394	-0.356819799
3.399	-0.229263136
