# Supplementary material for: Liquid dynamics sloshing in cylindrical containers: A 3D free-surface reconstruction dataset
Source: Data Brief. 2020 Nov 28;33:106546. doi: 10.1016/j.dib.2020.106546 (PMC7725740; doi:10.1016/j.dib.2020.106546)
Supplement: Supplementary file 1 [file mmc1.zip › dibData_new/test3_steady.csv]

timeODS [s]	displacementODS [mm]
-0.001	-0.994269489
0.004	-1.114156164
0.009	-1.11248882
0.014	-1.141001372
0.019	-1.166345919
0.024	-1.166012552
0.029	-1.157341955
0.034	-1.121992835
0.039	-1.073471135
0.044	-1.025783362
0.049	-0.942413101
0.054	-0.852372955
0.059	-0.77667268
0.064	-0.650449995
0.069	-0.532564539
0.074	-0.428351713
0.079	-0.270615154
0.084	-0.134055036
0.089	-0.026674205
0.094	0.152571654
0.099	0.29146585
0.104	0.42068884
0.109	0.5299037
0.114	0.659793424
0.119	0.751833774
0.124	0.88622548
0.129	0.997607226
0.134	1.044127198
0.139	1.134333011
0.144	1.169848308
0.149	1.216368787
0.154	1.24388073
0.159	1.226873412
0.164	1.21886955
0.169	1.160010926
0.174	1.133166226
0.179	1.052964478
0.184	0.996773808
0.189	0.878055443
0.194	0.774343683
0.199	0.656125368
0.204	0.545410357
0.209	0.445866704
0.214	0.304304553
0.219	0.183584968
0.224	0.024181573
0.229	-0.113879205
0.234	-0.22242733
0.239	-0.384832046
0.244	-0.509887438
0.249	-0.60609691
0.254	-0.745825541
0.259	-0.842368381
0.264	-0.916234628
0.269	-1.013778077
0.274	-1.067468493
0.279	-1.106652861
0.284	-1.149338093
0.289	-1.2408789
0.294	-1.171848511
0.299	-1.147837433
0.304	-1.117990904
0.309	-1.080307704
0.314	-1.001272233
0.319	-0.937743927
0.324	-0.857541671
0.329	-0.743324271
0.334	-0.648782651
0.339	-0.53556586
0.344	-0.383498577
0.349	-0.269614544
0.354	-0.120381899
0.359	0.026349477
0.364	0.151737727
0.369	0.325147119
0.374	0.447033997
0.379	0.52256708
0.384	0.693141325
0.389	0.792017736
0.394	0.873553461
0.399	1.008778585
0.404	1.063635786
0.409	1.13133169
0.414	1.183354253
0.419	1.22137082
0.424	1.231875445
0.429	1.201695548
0.434	1.211366247
0.439	1.171015601
0.444	1.126663025
0.449	1.042459854
0.454	1.003443185
0.459	0.844207491
0.464	0.760003811
0.469	0.664128722
0.474	0.486551225
0.479	0.445033286
0.484	0.310974438
0.489	0.14256708
0.494	0.013843632
0.499	-0.111044568
0.504	-0.26694659
0.509	-0.381497357
0.514	-0.512555392
0.519	-0.647948724
0.524	-0.739822899
0.529	-0.872048226
0.534	-0.988600213
0.539	-1.011276807
0.544	-1.102317563
0.549	-1.128829403
0.554	-1.146336772
0.559	-1.16884719
0.564	-1.165678677
0.569	-1.150005336
0.574	-1.111654894
0.579	-1.061965901
0.584	-1.012277416
0.589	-0.922570637
0.594	-0.836865789
0.599	-0.756496849
0.604	-0.655618711
0.609	-0.511721974
0.614	-0.408509249
0.619	-0.232598079
0.624	-0.104875241
0.629	0.003505692
0.634	0.182417675
0.639	0.315643104
0.644	0.446200071
0.649	0.565252312
0.654	0.695975963
0.659	0.781179744
0.664	0.913737423
0.669	1.0076118
0.674	1.063135735
0.679	1.13966892
0.684	1.184021496
0.689	1.22037021
0.694	1.230374784
0.699	1.224538825
0.704	1.211199563
0.709	1.151840888
0.714	1.127163584
0.719	1.038291747
0.724	0.978265322
0.729	0.858713538
0.734	0.743163177
0.739	0.625278738
0.744	0.516564437
0.749	0.421022716
0.754	0.277125978
0.759	0.162409035
0.764	-0.023672883
0.769	-0.143559051
0.774	-0.247604685
0.779	-0.417847088
0.784	-0.531230562
0.789	-0.630774723
0.794	-0.770670038
0.799	-0.860209625
0.804	-0.936410458
0.809	-1.027117339
0.814	-1.074471745
0.819	-1.146503964
0.824	-1.199693821
0.829	-1.178517888
0.834	-1.166679287
0.839	-1.143669326
0.844	-1.10998755
0.849	-1.061299167
0.854	-0.986098943
0.859	-0.92223727
0.864	-0.829029119
0.869	-0.72031431
0.874	-0.627272843
0.879	-0.498382712
0.884	-0.357820154
0.889	-0.250773198
0.894	-0.088868025
0.899	0.051526832
0.904	0.168078311
0.909	0.356994359
0.914	0.418188078
0.919	0.534405681
0.924	0.717151896
0.929	0.807524901
0.934	0.887559457
0.939	1.020117136
0.944	1.087312989
0.949	1.13333291
0.954	1.19736025
0.959	1.218369499
0.964	1.231208202
0.969	1.223704899
0.974	1.206697581
0.979	1.152340939
0.984	1.104987041
0.989	1.039792408
0.994	0.972929922
0.999	0.802188993
1.004	0.74383042
1.009	0.621276807
1.014	0.462874022
1.019	0.416687417
1.024	0.250447962
1.029	0.107217959
1.034	-0.00983357
1.039	-0.155897703
1.044	-0.292124454
1.049	-0.404173951
1.054	-0.546570536
1.059	-0.671125877
1.064	-0.757664143
1.069	-0.92123666
1.074	-0.967424281
1.079	-1.020948013
1.084	-1.08647703
1.089	-1.197359742
1.094	-1.151839364
1.099	-1.172015195
1.104	-1.16050996
1.109	-1.144336061
1.114	-1.098482315
1.119	-1.048626639
1.124	-1.002272843
1.129	-0.899894044
1.134	-0.815523173
1.139	-0.7354876
1.144	-0.591090304
1.149	-0.484376207
1.154	-0.365490141
1.159	-0.198082884
1.164	-0.074028102
1.169	0.06219814
1.174	0.211430786
1.179	0.356994359
1.184	0.448534658
1.189	0.618275485
1.194	0.716818528
1.199	0.81769565
1.204	0.958590558
1.209	1.016949131
1.214	1.110156266
1.219	1.14650498
1.224	1.193692194
1.229	1.225539435
1.234	1.229207491
1.239	1.225038876
1.244	1.199027594
1.249	1.142503557
1.254	1.088313091
1.259	1.031121811
1.264	0.950920571
1.269	0.838538215
1.274	0.71981985
1.279	0.594764966
1.284	0.495221821
1.289	0.3673323
1.294	0.234440746
1.299	0.125726446
1.304	-0.046849527
1.309	-0.166402327
1.314	-0.28662237
1.319	-0.450694939
1.324	-0.557742403
1.329	-0.667791188
1.334	-0.797515245
1.339	-0.881719433
1.344	-0.965756428
1.349	-1.042623996
1.354	-1.084643002
1.359	-1.134665362
1.364	-1.156007978
1.369	-1.167346529
1.374	-1.163344598
1.379	-1.133164194
1.384	-1.099316241
1.389	-1.04279068
1.394	-0.967590965
1.399	-0.908064082
1.404	-0.798849222
1.409	-0.696637107
1.414	-0.603095589
1.419	-0.457030948
1.424	-0.336144171
1.429	-0.221260037
1.434	-0.047350086
1.439	0.086542586
1.444	0.193256174
1.449	0.331649812
1.454	0.45937265
1.459	0.568420317
1.464	0.741162466
1.469	0.826199563
1.474	0.947585375
1.479	1.031955737
1.484	1.092648389
1.489	1.144670952
1.494	1.209698902
1.499	1.224705509
1.504	1.229540858
1.509	1.228540756
1.514	1.200028204
1.519	1.143170292
1.524	1.090981045
1.529	1.025285852
1.534	0.943750635
1.539	0.80502363
1.544	0.729823915
1.549	0.580758969
1.554	0.484717197
1.559	0.396011536
1.564	0.219100772
1.569	0.077371938
1.574	-0.031676237
1.579	-0.196916099
1.584	-0.327973625
1.589	-0.42868508
1.594	-0.583420317
1.599	-0.697137158
1.604	-0.780841295
1.609	-0.902061439
1.614	-0.973426923
1.619	-1.030452028
1.624	-1.099482925
1.629	-1.133498069
1.634	-1.15800869
1.639	-1.169347241
1.644	-1.157341955
1.649	-1.139334028
1.654	-1.08547642
1.659	-1.037621964
1.664	-0.997937544
1.669	-0.877050767
1.674	-0.797348562
1.679	-0.698137768
1.684	-0.563745045
1.689	-0.45903166
1.694	-0.323471643
1.699	-0.172905529
1.704	-0.056020175
1.709	0.102549294
1.714	0.26495401
1.719	0.381171613
1.724	0.47454594
1.729	0.623778077
1.734	0.732158502
1.739	0.842372955
1.744	0.988769946
1.749	1.027286564
1.754	1.124328946
1.759	1.159344191
1.764	1.203029525
1.769	1.226873412
1.774	1.227040096
1.779	1.221870871
1.784	1.184854914
1.789	1.135333621
1.794	1.121494308
1.799	1.01928321
1.804	0.894896077
1.809	0.813026984
1.814	0.695475912
1.819	0.569254243
1.824	0.493053918
1.829	0.330816394
1.834	0.210263492
1.839	0.076871379
1.844	-0.078363401
1.849	-0.202584866
1.854	-0.327806942
1.859	-0.474872192
1.864	-0.57575033
1.869	-0.75016084
1.874	-0.814689247
1.879	-0.893558034
1.884	-0.986932869
1.889	-1.076305773
1.894	-1.095814361
1.899	-1.141334739
1.904	-1.160676644
1.909	-1.167179337
1.914	-1.154340634
1.919	-1.1266615
1.924	-1.088978301
1.929	-1.030452028
1.934	-0.955418488
1.939	-0.890723397
1.944	-0.771170088
1.949	-0.672959904
1.954	-0.583920368
1.959	-0.421848511
1.964	-0.29829378
1.969	-0.190246214
1.974	-0.009499695
1.979	0.123558543
1.984	0.234774113
1.989	0.416687417
1.994	0.492720551
1.999	0.621943541
2.004	0.765339719
2.009	0.847542179
2.014	0.987102602
2.019	1.044961124
2.024	1.111990294
2.029	1.156176187
2.034	1.216202104
2.039	1.226539537
2.044	1.231041518
2.049	1.218702866
2.054	1.193192144
2.059	1.126162974
2.064	1.055799116
2.069	1.015948521
2.074	0.867050767
2.079	0.777345005
2.084	0.70364595
2.089	0.530570434
2.094	0.454703984
2.099	0.349991615
2.104	0.176582224
2.109	0.03918818
2.114	-0.059522055
2.119	-0.232765271
2.124	-0.355319392
2.129	-0.461866297
2.134	-0.620270099
2.139	-0.737822187
2.144	-0.814189196
2.149	-0.922403954
2.154	-0.990600925
2.159	-1.069469204
2.164	-1.112988871
2.169	-1.143502134
2.174	-1.170013975
2.179	-1.16684597
2.184	-1.155174052
2.189	-1.128495528
2.194	-1.075972406
2.199	-1.025449995
2.204	-0.974760392
2.209	-0.866045584
2.214	-0.77517202
2.219	-0.658786716
2.224	-0.532230664
2.229	-0.429518498
2.234	-0.275950554
2.239	-0.134555087
2.244	-0.024339618
2.249	0.128227208
2.254	0.290965799
2.259	0.415186757
2.264	0.489385862
2.269	0.663295304
2.274	0.753001067
2.279	0.874887438
2.284	0.999441254
2.289	1.038125064
2.294	1.133832961
2.299	1.17435029
2.304	1.216368787
2.309	1.228040197
2.314	1.225038876
2.319	1.218536183
2.324	1.162345513
2.329	1.121994359
2.334	1.060634465
2.339	0.993271928
2.344	0.879222736
2.349	0.780179642
2.354	0.654791391
2.359	0.537573686
2.364	0.397845564
2.369	0.30563853
2.374	0.184585578
2.379	0.029517481
2.384	-0.113212471
2.389	-0.227095996
2.394	-0.377328743
2.399	-0.508720653
2.404	-0.606763645
2.409	-0.755996798
2.414	-0.845536386
2.419	-0.916234628
2.424	-1.005774215
2.429	-1.062966511
2.434	-1.10265093
2.439	-1.148337992
2.444	-1.164011332
2.449	-1.169013873
2.454	-1.15017202
2.459	-1.119824931
2.464	-1.081141122
2.469	-1.003440136
2.474	-0.934909798
2.479	-0.866212268
2.484	-0.742990904
2.489	-0.644447352
2.494	-0.541568503
2.499	-0.391835298
2.504	-0.274783769
2.509	-0.14739379
2.514	0.016844954
2.519	0.145735085
2.524	0.308806535
2.529	0.439697378
2.534	0.516897805
2.539	0.673466053
2.544	0.787849629
2.549	0.867217451
2.554	1.00511053
2.559	1.058633753
2.564	1.132665667
2.569	1.181853593
2.574	1.203529576
2.579	1.228206881
2.584	1.227373463
2.589	1.213700833
2.594	1.17585095
2.599	1.117659061
2.604	1.043793831
2.609	1.003109818
2.614	0.850210133
2.619	0.758503151
2.624	0.680802673
2.629	0.494721262
2.634	0.377003506
2.639	0.317810499
2.644	0.135897195
2.649	0.02551555
2.654	-0.101207186
2.659	-0.26694659
2.664	-0.37966333
2.669	-0.500883474
2.674	-0.646114697
2.679	-0.743991513
2.684	-0.842535065
2.689	-0.945247739
2.694	-1.007108192
2.699	-1.072303842
2.704	-1.121826151
2.709	-1.149004726
2.714	-1.166012552
2.719	-1.167346529
2.724	-1.14917141
2.729	-1.113655605
2.734	-1.06046524
2.739	-1.009442779
2.744	-0.921069977
2.749	-0.831197022
2.754	-0.759164803
2.759	-0.625605499
2.764	-0.506719433
2.769	-0.405841803
2.774	-0.237433936
2.779	-0.102540655
2.784	0.005173036
2.789	0.177082275
2.794	0.326481096
2.799	0.425190822
2.804	0.554914371
2.809	0.695475912
2.814	0.775010418
2.819	0.942249975
2.824	1.010279246
2.829	1.055299065
2.834	1.138168259
2.839	1.184854914
2.844	1.206864773
2.849	1.230541468
2.854	1.227540146
2.859	1.211700122
2.864	1.149506301
2.869	1.126329657
2.874	1.038791798
2.879	0.960924637
2.884	0.855212166
2.889	0.751833774
2.894	0.624278128
2.899	0.507060423
2.904	0.418354762
2.909	0.248446743
2.914	0.154905732
2.919	-0.011500915
2.924	-0.13955712
2.929	-0.250272639
2.934	-0.412844547
2.939	-0.536899837
2.944	-0.63010748
2.949	-0.775505387
2.954	-0.864211556
2.959	-0.933909188
2.964	-1.091145696
2.969	-1.08647703
2.974	-1.121492784
2.979	-1.155340736
2.984	-1.165845868
2.989	-1.170181167
2.994	-1.140500813
2.999	-1.112655504
3.004	-1.067468493
3.009	-0.985098333
3.014	-0.916401311
3.019	-0.837866399
3.024	-0.715979012
3.029	-0.623771471
3.034	-0.496214808
3.039	-0.352818122
3.044	-0.235933276
3.049	-0.093536691
3.054	0.058530084
3.059	0.170412389
3.064	0.355327015
3.069	0.464374682
3.074	0.543909696
3.079	0.709315225
3.084	0.811026273
3.089	0.903232798
3.094	1.033289206
3.099	1.094649101
3.104	1.140335654
3.109	1.178852272
3.114	1.223704899
3.119	1.2302081
3.124	1.223038164
3.129	1.215868228
3.134	1.159010316
3.139	1.112490345
3.144	1.031788546
3.149	0.981767202
3.154	0.839872192
3.159	0.735826558
3.164	0.633115408
3.169	0.461206678
3.174	0.417187468
3.179	0.261786005
3.184	0.106051174
3.189	-0.007165616
3.194	-0.146560372
3.199	-0.296960311
3.204	-0.410510469
3.209	-0.545903801
3.214	-0.676294593
3.219	-0.7678354
3.224	-0.876550208
3.229	-0.954751753
3.234	-1.019614036
3.239	-1.088144374
3.244	-1.129162771
3.249	-1.155007369
3.254	-1.170681218
3.259	-1.164845259
3.264	-1.142168666
3.269	-1.099149558
3.274	-1.044291341
3.279	-0.996603567
3.284	-0.896559356
3.289	-0.809353847
3.294	-0.729484958
3.299	-0.589089592
3.304	-0.474872192
3.309	-0.375828082
3.314	-0.198583443
3.319	-0.078196717
3.324	0.049192753
3.329	0.200592286
3.334	0.380338195
3.339	0.478714554
3.344	0.602435461
3.349	0.718652556
3.354	0.809525612
3.359	0.965926669
3.364	1.01544847
3.369	1.102819646
3.374	1.14750559
3.379	1.18218696
3.384	1.225539435
3.389	1.230041417
3.394	1.223204848
3.399	1.200361571
