# Supplementary material for: Liquid dynamics sloshing in cylindrical containers: A 3D free-surface reconstruction dataset
Source: Data Brief. 2020 Nov 28;33:106546. doi: 10.1016/j.dib.2020.106546 (PMC7725740; doi:10.1016/j.dib.2020.106546)
Supplement: Supplementary file 1 [file mmc1.zip › dibData_new/test4_steady.csv]

timeODS [s]	displacementODS [mm]
-0.001	-1.144669174
0.004	-1.158508487
0.009	-1.16751245
0.014	-1.164011078
0.019	-1.159342413
0.024	-1.1508385
0.029	-1.116823356
0.034	-1.083975506
0.039	-1.042290375
0.044	-0.984764712
0.049	-0.93757699
0.054	-0.880718569
0.059	-0.79451367
0.064	-0.735320663
0.069	-0.655118406
0.074	-0.561410204
0.079	-0.487877325
0.084	-0.387333062
0.089	-0.282953552
0.094	-0.203251855
0.099	-0.093369753
0.104	0.008508487
0.109	0.098548125
0.114	0.229272284
0.119	0.333817969
0.124	0.419355626
0.129	0.467042891
0.134	0.566086493
0.139	0.646954975
0.144	0.747165362
0.149	0.816528611
0.154	0.874387133
0.159	0.990104177
0.164	1.023618762
0.169	1.061968696
0.174	1.120160585
0.179	1.138335197
0.184	1.173850493
0.189	1.204030389
0.194	1.204363756
0.199	1.205864417
0.204	1.195359793
0.209	1.166180506
0.214	1.136334485
0.219	1.112657282
0.224	1.049963411
0.229	1.013280821
0.234	0.965426873
0.239	0.869051733
0.244	0.796519972
0.249	0.722154182
0.254	0.655125013
0.259	0.540074703
0.264	0.470210895
0.269	0.417688281
0.274	0.302137412
0.279	0.176582478
0.284	0.120724159
0.289	-0.006164753
0.294	-0.106709015
0.299	-0.182242606
0.304	-0.302628824
0.309	-0.394669682
0.314	-0.472037301
0.319	-0.581585527
0.324	-0.662788393
0.329	-0.722814819
0.334	-0.820691635
0.339	-0.880385202
0.344	-0.929240268
0.349	-1.014277874
0.354	-1.048126334
0.359	-1.083642138
0.364	-1.122992682
0.369	-1.141334485
0.374	-1.159342413
0.379	-1.16751245
0.384	-1.169680354
0.389	-1.163844395
0.394	-1.140833926
0.399	-1.115823254
0.404	-1.091645492
0.409	-1.041123082
0.414	-0.996103263
0.419	-0.936910255
0.424	-0.863544059
0.429	-0.806352272
0.434	-0.730651997
0.439	-0.640611851
0.444	-0.573748857
0.449	-0.472203984
0.454	-0.376161195
0.459	-0.280452282
0.464	-0.181742047
0.469	-0.07852983
0.474	-0.00266338
0.479	0.128561338
0.484	0.206428499
0.489	0.309974083
0.494	0.374169123
0.499	0.473212217
0.504	0.554081207
0.509	0.679969509
0.514	0.748666023
0.519	0.804523834
0.524	0.920407054
0.529	0.993105499
0.534	1.01911678
0.539	1.097483992
0.544	1.122661856
0.549	1.139335298
0.554	1.177018498
0.559	1.201029068
0.564	1.205864417
0.569	1.200195142
0.574	1.194192499
0.579	1.166680557
0.584	1.131498628
0.589	1.112157231
0.594	1.07247332
0.599	1.0049441
0.604	0.97359691
0.609	0.860881695
0.614	0.785181929
0.619	0.732158756
0.624	0.63394908
0.629	0.529903954
0.634	0.44936833
0.639	0.406349731
0.644	0.293300132
0.649	0.204261104
0.654	0.086876207
0.659	-0.004330725
0.664	-0.083365688
0.669	-0.20541925
0.674	-0.321637362
0.679	-0.375161094
0.684	-0.496047871
0.689	-0.575749568
0.694	-0.645113833
0.699	-0.744991361
0.704	-0.812021039
0.709	-0.872214656
0.714	-0.959920215
0.719	-0.999271267
0.724	-1.047292408
0.729	-1.19352424
0.734	-1.126327879
0.739	-1.147003761
0.744	-1.162510418
0.749	-1.167846326
0.754	-1.169346986
0.759	-1.15183911
0.764	-1.142668462
0.769	-1.120158045
0.774	-1.080140258
0.779	-1.041623132
0.784	-0.988432768
0.789	-0.923737677
0.794	-0.874048684
0.799	-0.799182336
0.804	-0.71847952
0.809	-0.649949182
0.814	-0.554573636
0.819	-0.462532778
0.824	-0.3901677
0.829	-0.276784226
0.834	-0.179741336
0.839	-0.099539079
0.844	0.008841854
0.849	0.125393333
0.854	0.187253786
0.859	0.346656672
0.864	0.435028966
0.869	0.448034861
0.874	0.576924484
0.879	0.675634211
0.884	0.736827421
0.889	0.82586645
0.894	0.90856896
0.899	0.981600772
0.904	1.027453501
0.909	1.084311922
0.914	1.118159874
0.919	1.14233662
0.924	1.173517126
0.929	1.200028458
0.934	1.207365078
0.939	1.205197175
0.944	1.19469255
0.949	1.133833215
0.954	1.131498628
0.959	1.111323305
0.964	1.040292713
0.969	1.011946844
0.974	0.965426873
0.979	0.854045127
0.984	0.798521191
0.989	0.687972863
0.994	0.631781685
0.999	0.551913304
1.004	0.471544872
1.009	0.409017685
1.014	0.312475353
1.019	0.208596402
1.024	0.094712877
1.029	0.011343124
1.034	-0.114712369
1.039	-0.204251956
1.044	-0.279285496
1.049	-0.404507064
1.054	-0.491545889
1.059	-0.563410916
1.064	-0.669291086
1.069	-0.735820713
1.074	-0.807686249
1.079	-0.8900559
1.084	-0.945080293
1.089	-0.99743724
1.094	-1.051294339
1.099	-1.08814412
1.104	-1.122492631
1.109	-1.147170444
1.114	-1.159175729
1.119	-1.1670124
1.124	-1.172848359
1.129	-1.162343734
1.134	-1.146336518
1.139	-1.114489277
1.144	-1.085809533
1.149	-1.03812176
1.154	-0.985431446
1.159	-0.93907765
1.164	-0.867879358
1.169	-0.796181014
1.174	-0.735820713
1.179	-0.641779144
1.184	-0.55090558
1.189	-0.4882112
1.194	-0.374660535
1.199	-0.27845157
1.204	-0.202917979
1.209	-0.07852983
1.214	0.010509198
1.219	0.100882203
1.224	0.240943693
1.229	0.329149304
1.234	0.421523021
1.239	0.476213538
1.244	0.567253278
1.249	0.664962903
1.254	0.755502084
1.259	0.817695904
1.264	0.913404309
1.269	0.992938815
1.274	1.024118813
1.279	1.092648643
1.284	1.121494562
1.289	1.138668564
1.294	1.149006505
1.299	1.199194532
1.304	1.252051021
1.309	1.19569316
1.314	1.195859843
1.319	1.171683098
1.324	1.141336518
1.329	1.110989938
1.334	1.068304706
1.339	1.008278788
1.344	0.962092184
1.349	0.873387031
1.354	0.785515296
1.359	0.716318732
1.364	0.653958227
1.369	0.529903954
1.374	0.43519565
1.379	0.429359691
1.384	0.271624149
1.389	0.193423112
1.394	0.12222482
1.399	-0.015168716
1.404	-0.1025404
1.409	-0.185910662
1.414	-0.304462852
1.419	-0.388500356
1.424	-0.475705356
1.429	-0.581585527
1.434	-0.654451164
1.439	-0.733820002
1.444	-0.821858929
1.449	-0.875382661
1.454	-0.942078971
1.459	-0.991767964
1.464	-1.05329505
1.469	-1.077972863
1.474	-1.120825287
1.479	-1.139166582
1.484	-1.156341092
1.489	-1.167846326
1.494	-1.171347698
1.499	-1.160176339
1.504	-1.138499848
1.509	-1.118991259
1.514	-1.075638276
1.519	-1.039622421
1.524	-1.000271369
1.529	-0.93124098
1.534	-0.869380018
1.539	-0.813855575
1.544	-0.725482773
1.549	-0.645781075
1.554	-0.58025155
1.559	-0.464033438
1.564	-0.377328489
1.569	-0.301294847
1.574	-0.178073991
1.579	-0.085033032
1.584	-0.005998069
1.589	0.131729342
1.594	0.234774367
1.599	0.319311414
1.604	0.428359589
1.609	0.460040146
1.614	0.562584612
1.619	0.688139547
1.624	0.744330725
1.629	0.814361216
1.634	0.924909035
1.639	0.976764915
1.644	1.022952028
1.649	1.095816648
1.654	1.121161195
1.659	1.144004472
1.664	1.182020531
1.669	1.201029068
1.674	1.190691127
1.679	1.206031101
1.684	1.193692448
1.689	1.16251245
1.694	1.15217451
1.699	1.115991971
1.704	1.091814717
1.709	1.008612156
1.714	0.975264254
1.719	0.854879053
1.724	0.788683301
1.729	0.737327472
1.734	0.626946336
1.739	0.535739913
1.744	0.456371582
1.749	0.400513772
1.754	0.298135481
1.759	0.229772335
1.764	0.086376156
1.769	-0.003663482
1.774	-0.091202358
1.779	-0.207753837
1.784	-0.290790223
1.789	-0.385165159
1.794	-0.491545889
1.799	-0.565412135
1.804	-0.651449842
1.809	-0.7381553
1.814	-0.801016363
1.819	-0.879384592
1.824	-0.947748247
1.829	-0.995769387
1.834	-1.050460413
1.839	-1.08914473
1.844	-1.114155402
1.849	-1.144835857
1.854	-1.16317766
1.859	-1.167679642
1.864	-1.169013111
1.869	-1.157341701
1.874	-1.147003761
1.879	-1.11949131
1.884	-1.087143511
1.889	-1.049460311
1.894	-0.989600061
1.899	-0.934575668
1.904	-0.883219331
1.909	-0.799182336
1.914	-0.730818681
1.919	-0.666957008
1.924	-0.558408883
1.929	-0.4773727
1.934	-0.403173595
1.939	-0.279952231
1.944	-0.194247891
1.949	-0.101540299
1.954	0.010009147
1.959	0.116389369
1.964	0.214098994
1.969	0.34165464
1.974	0.424190975
1.979	0.453370261
1.984	0.569087814
1.989	0.668797642
1.994	0.739328692
1.999	0.81602856
2.004	0.871886371
2.009	0.988103466
2.014	1.025619474
2.019	1.097317309
2.024	1.119493851
2.029	1.142003252
2.034	1.167013924
2.039	1.204363756
2.044	1.205363858
2.049	1.203696514
2.054	1.19569316
2.059	1.166013823
2.064	1.134333266
2.069	1.111656672
2.074	1.045794796
2.079	1.015282041
2.084	0.961424942
2.089	0.868885049
2.094	0.808191889
2.099	0.73282549
2.104	0.611272487
2.109	0.563751906
2.114	0.439530948
2.119	0.36032981
2.124	0.317810753
2.129	0.190255107
2.134	0.11055341
2.139	0.007341193
2.144	-0.106375648
2.149	-0.186911271
2.154	-0.28828946
2.159	-0.39800437
2.164	-0.475205305
2.169	-0.571414778
2.174	-0.658453095
2.179	-0.724482671
2.184	-0.808352983
2.189	-0.88121862
2.194	-0.927572416
2.199	-0.996269946
2.204	-1.043624352
2.209	-1.078973473
2.214	-1.121992581
2.219	-1.141834536
2.224	-1.155841041
2.229	-1.168346377
2.234	-1.165678423
2.239	-1.160343023
2.244	-1.144669174
2.249	-1.12049192
2.254	-1.091478809
2.259	-1.040289155
2.264	-0.993101941
2.269	-0.953584206
2.274	-0.871714605
2.279	-0.809019717
2.284	-0.751994613
2.289	-0.648615205
2.294	-0.577083545
2.299	-0.523226446
2.304	-0.447526171
2.309	-0.306964122
2.314	-0.210087915
2.319	-0.09220246
2.324	-0.013668056
2.329	0.095880171
2.334	0.199759122
2.339	0.299136091
2.344	0.42102297
2.349	0.460040146
2.354	0.543743267
2.359	0.663795609
2.364	0.745164651
2.369	0.797687265
2.374	0.896563675
2.379	0.984101535
2.384	1.012947454
2.389	1.075307958
2.394	1.118493241
2.399	1.132999289
2.404	1.18152048
2.409	1.199695091
2.414	1.20553105
2.419	1.205030491
2.424	1.195526476
2.429	1.179019209
2.434	1.134666633
2.439	1.114157943
2.444	1.075474642
2.449	1.0264534
2.454	0.975264254
2.459	0.883057729
2.464	0.791184572
2.469	0.735160077
2.474	0.659293627
2.479	0.534905986
2.484	0.450868991
2.489	0.430193617
2.494	0.303138022
2.499	0.230272385
2.504	0.114554833
2.509	-0.006998679
2.514	-0.085033032
2.519	-0.18924535
2.524	-0.290790223
2.529	-0.373660433
2.534	-0.468035369
2.539	-0.56858014
2.544	-0.642612562
2.549	-0.759331233
2.554	-0.807019006
2.559	-0.856540807
2.564	-0.937743673
2.569	-1.047625775
2.574	-1.035287123
2.579	-1.087643561
2.584	-1.11699004
2.589	-1.135831893
2.594	-1.156174408
2.599	-1.162510418
2.604	-1.203028255
2.609	-1.161009757
2.614	-1.145335908
2.619	-1.127494664
2.624	-1.106818782
2.629	-1.048459701
2.634	-1.009609208
2.639	-0.93757699
2.644	-0.881885862
2.649	-0.822192296
2.654	-0.735487346
2.659	-0.667957109
2.664	-0.590422807
2.669	-0.483709218
2.674	-0.405841041
2.679	-0.310132127
2.684	-0.198916557
2.689	-0.113712268
2.694	-0.018170038
2.699	0.108052139
2.704	0.186753227
2.709	0.339653928
2.714	0.422690314
2.719	0.459539587
2.724	0.551079886
2.729	0.659793678
2.734	0.722488058
2.739	0.804356642
2.744	0.879389674
2.749	0.964926822
2.754	1.021284175
2.759	1.073807297
2.764	1.105987905
2.769	1.147505844
2.774	1.163179185
2.779	1.195026425
2.784	1.200028458
2.789	1.203363147
2.794	1.201362435
2.799	1.163845919
2.804	1.135833926
2.809	1.121494562
2.814	1.052964732
2.819	1.018283362
2.824	0.982600874
2.829	0.869885151
2.834	0.806024494
2.839	0.74366399
2.844	0.646621608
2.849	0.562918488
2.854	0.462040858
2.859	0.425691635
2.864	0.331483382
2.869	0.2129317
2.874	0.112720805
2.879	0.025515804
2.884	-0.076529119
2.889	-0.183076024
2.894	-0.261444252
2.899	-0.375661144
2.904	-0.472370668
2.909	-0.613266592
2.914	-0.647615103
2.919	-0.723148694
2.924	-0.781174408
2.929	-0.870713995
2.934	-0.933075008
2.939	-0.973259478
2.944	-1.041790324
2.949	-1.075972152
2.954	-1.104651387
2.959	-1.141001118
2.964	-1.158842362
2.969	-1.168679744
2.974	-1.165845106
2.979	-1.172681675
2.984	-1.150171765
2.989	-1.123659925
2.994	-1.096147474
2.999	-1.061965647
3.004	-0.996936681
3.009	-0.950082834
3.014	-0.895057933
3.019	-0.817356947
3.024	-0.75182793
3.029	-0.673626385
3.034	-0.57741742
3.039	-0.499715926
3.044	-0.405674357
3.049	-0.298794085
3.054	-0.220425856
3.059	-0.113545584
3.064	-0.013001321
3.069	0.075871532
3.074	0.205928448
3.079	0.29763543
3.084	0.400013721
3.089	0.444699665
3.094	0.544410001
3.099	0.628446997
3.104	0.732492123
3.109	0.805357252
3.114	0.863549141
3.119	0.97993292
3.124	1.017782803
3.129	1.043794085
3.134	1.114157943
3.139	1.132332554
3.144	1.161678524
3.149	1.200195142
3.154	1.206364468
3.159	1.176351763
3.164	1.197527188
3.169	1.181187113
3.174	1.143003862
3.179	1.127497205
3.184	1.077475353
3.189	1.023285395
3.194	0.979432869
3.199	0.898397703
3.204	0.814194532
3.209	0.740662669
3.214	0.68046956
3.219	0.568587255
3.224	0.461707491
3.229	0.3808385
3.234	0.323646712
3.239	0.2129317
3.244	0.140232747
3.249	0.015344547
3.254	-0.078696514
3.259	-0.157564793
3.264	-0.272448928
3.269	-0.378329098
3.274	-0.446859437
3.279	-0.555740929
3.284	-0.635776502
3.289	-0.700138225
3.294	-0.819858217
3.299	-0.867712674
3.304	-0.913899787
3.309	-0.988266084
3.314	-1.034453705
3.319	-1.071970221
3.324	-1.116489989
3.329	-1.140000508
3.334	-1.158842362
3.339	-1.165511739
3.344	-1.16601179
3.349	-1.167345767
3.354	-1.149504523
3.359	-1.12682793
3.364	-1.099982722
3.369	-1.050960972
3.374	-1.00777518
3.379	-0.954918183
3.384	-0.884553308
3.389	-0.828028255
3.394	-0.750994003
3.399	-0.666957008
