# Supplementary material for: Liquid dynamics sloshing in cylindrical containers: A 3D free-surface reconstruction dataset
Source: Data Brief. 2020 Nov 28;33:106546. doi: 10.1016/j.dib.2020.106546 (PMC7725740; doi:10.1016/j.dib.2020.106546)
Supplement: Supplementary file 1 [file mmc1.zip › dibData_new/test5_steady.csv]

timeODS [s]	displacementODS [mm]
-0.001	-1.165345309
0.004	-1.168179947
0.009	-1.155174052
0.014	-1.137832859
0.019	-1.161510062
0.024	-1.078139801
0.029	-1.028117441
0.034	-0.988433022
0.039	-0.888055443
0.044	-0.828862435
0.049	-0.726983687
0.054	-0.643113375
0.059	-0.567079226
0.064	-0.433853796
0.069	-0.336143663
0.074	-0.24193541
0.079	-0.100373259
0.084	-0.005831639
0.089	0.107885202
0.094	0.254949944
0.099	0.352992936
0.104	0.448367974
0.109	0.54024164
0.114	0.637284023
0.119	0.741162466
0.124	0.834536792
0.129	0.907735288
0.134	1.001775841
0.139	1.05313167
0.144	1.114658248
0.149	1.142003506
0.154	1.189190212
0.159	1.211366755
0.164	1.219536792
0.169	1.215534861
0.174	1.208532117
0.179	1.170848918
0.184	1.135166938
0.189	1.116325592
0.194	1.031455178
0.199	0.993105244
0.204	0.907735288
0.209	0.796853593
0.214	0.726656418
0.219	0.65179007
0.224	0.502391757
0.229	0.451535979
0.234	0.368666277
0.239	0.21209752
0.244	0.120724413
0.249	0.015511485
0.254	-0.127718518
0.259	-0.216590863
0.264	-0.32130374
0.269	-0.444858471
0.274	-0.533731324
0.279	-0.628106261
0.284	-0.747992936
0.289	-0.804351306
0.294	-0.888555493
0.299	-0.963589033
0.304	-1.00994283
0.309	-1.067968544
0.314	-1.112654995
0.319	-1.134831538
0.324	-1.164845259
0.329	-1.156174662
0.334	-1.165345309
0.339	-1.150338703
0.344	-1.126494817
0.349	-1.102650422
0.354	-1.050961226
0.359	-0.996770251
0.364	-0.945080547
0.369	-0.857208304
0.374	-0.783842108
0.379	-0.718479774
0.384	-0.602261663
0.389	-0.545236559
0.394	-0.438022411
0.399	-0.297460362
0.404	-0.195581614
0.409	-0.101707237
0.414	0.043356794
0.419	0.151737727
0.424	0.262619931
0.429	0.417020785
0.434	0.44419936
0.439	0.556415032
0.444	0.696476522
0.449	0.764839669
0.454	0.844540858
0.459	0.972429871
0.464	1.013281075
0.469	1.063302419
0.474	1.125329556
0.479	1.150840278
0.484	1.201195498
0.489	1.220537402
0.494	1.220370719
0.499	1.213200783
0.504	1.199028102
0.509	1.15734348
0.514	1.133166226
0.519	1.07263975
0.524	1.030288393
0.529	0.969595233
0.534	0.852544212
0.539	0.791184318
0.544	0.696643206
0.549	0.589930125
0.554	0.496222431
0.559	0.426525307
0.564	0.305639039
0.569	0.210596859
0.574	0.06670063
0.579	-0.032009605
0.584	-0.127385151
0.589	-0.261443998
0.594	-0.360654792
0.599	-0.458531609
0.604	-0.580251804
0.609	-0.662288088
0.614	-0.753662212
0.619	-0.845369702
0.624	-0.909398059
0.629	-0.979095691
0.634	-1.125827574
0.639	-1.084142443
0.644	-1.121325592
0.649	-1.14917141
0.654	-1.166679287
0.659	-1.170013975
0.664	-1.162510672
0.669	-1.146336772
0.674	-1.125994258
0.679	-1.078806535
0.684	-1.043457414
0.689	-0.976427737
0.694	-0.91139877
0.699	-0.853373056
0.704	-0.755329556
0.709	-0.670125267
0.714	-0.595091727
0.719	-0.468869042
0.724	-0.367490853
0.729	-0.278285141
0.734	-0.135388505
0.739	-0.032176288
0.744	0.058363401
0.749	0.199592184
0.754	0.320311769
0.759	0.43052673
0.764	0.503058492
0.769	0.617942118
0.774	0.708481807
0.779	0.804023021
0.784	0.874720754
0.789	0.985435258
0.794	1.033456398
0.799	1.092148338
0.804	1.129330979
0.809	1.16801428
0.814	1.202862842
0.819	1.223872091
0.824	1.212700732
0.829	1.213867517
0.834	1.19202485
0.839	1.140502846
0.844	1.121660992
0.849	1.045127808
0.854	1.001609157
0.859	0.941749924
0.864	0.820363604
0.869	0.746498374
0.874	0.681136548
0.879	0.54507699
0.884	0.468543297
0.889	0.41735466
0.894	0.245278738
0.899	0.153738947
0.904	0.069034709
0.909	-0.079030135
0.914	-0.186410967
0.919	-0.277617898
0.924	-0.412844547
0.929	-0.506386066
0.934	-0.592924332
0.939	-0.709809178
0.944	-0.784676034
0.949	-0.860876359
0.954	-0.94624784
0.959	-0.998104228
0.964	-1.050460667
0.969	-1.098648999
0.974	-1.127328235
0.979	-1.156508029
0.984	-1.169347241
0.989	-1.16684597
0.994	-1.158342057
0.999	-1.13399812
1.004	-1.110154233
1.009	-1.069302521
1.014	-1.0177795
1.019	-0.968924433
1.024	-0.886721466
1.029	-0.839033692
1.034	-0.740989684
1.039	-0.635276197
1.044	-0.569080445
1.049	-0.458864976
1.054	-0.325138988
1.059	-0.21792484
1.064	-0.130386472
1.069	0.007007572
1.074	0.123225175
1.079	0.205594827
1.084	0.387841498
1.089	0.44670063
1.094	0.507893841
1.099	0.661794644
1.104	0.742663126
1.109	0.806690975
1.114	0.947252007
1.119	1.003776552
1.124	1.041126385
1.129	1.121494308
1.134	1.139002185
1.139	1.185355473
1.144	1.213867517
1.149	1.217702765
1.154	1.187522868
1.159	1.206531406
1.164	1.175017532
1.169	1.137000966
1.174	1.097150371
1.179	1.042960413
1.184	0.996106566
1.189	0.88189069
1.194	0.81486152
1.199	0.726322543
1.204	0.619609462
1.209	0.529403649
1.214	0.441698597
1.219	0.337819646
1.224	0.238942728
1.229	0.117222533
1.234	-0.003997103
1.239	-0.08953476
1.244	-0.242602653
1.249	-0.331641681
1.254	-0.415512501
1.259	-0.54623666
1.264	-0.649282701
1.269	-0.714144476
1.274	-0.821025257
1.279	-0.970591778
1.284	-0.954251194
1.289	-1.021448064
1.294	-1.064633855
1.299	-1.105652251
1.304	-1.142001474
1.309	-1.160009401
1.314	-1.170847901
1.319	-1.164511383
1.324	-1.153006657
1.329	-1.131663533
1.334	-1.092479673
1.339	-1.058464529
1.344	-1.000605499
1.349	-0.927739354
1.354	-0.872381594
1.359	-0.784842718
1.364	-0.691467883
1.369	-0.621603567
1.374	-0.501383525
1.379	-0.398171308
1.384	-0.313633753
1.389	-0.179408222
1.394	-0.069192753
1.399	0.015511485
1.404	0.131395721
1.409	0.281795152
1.414	0.386174154
1.419	0.460206576
1.424	0.56908756
1.429	0.662461378
1.434	0.775010418
1.439	0.847875546
1.444	0.951087255
1.449	1.021951164
1.454	1.067637717
1.459	1.125329556
1.464	1.155508944
1.469	1.197860809
1.474	1.214701443
1.479	1.220203527
1.484	1.216368787
1.489	1.15634287
1.494	1.153174865
1.499	1.129998221
1.504	1.077642291
1.509	1.017115815
1.514	0.979599807
1.519	0.855212166
1.524	0.771342362
1.529	0.708481807
1.534	0.578924942
1.539	0.465875851
1.544	0.443532625
1.549	0.29880247
1.554	0.183251601
1.559	0.098381187
1.564	-0.042847596
1.569	-0.151729088
1.574	-0.238267354
1.579	-0.374327421
1.584	-0.476205661
1.589	-0.554073839
1.594	-0.67412669
1.599	-0.755996798
1.604	-0.821692499
1.609	-0.955418488
1.614	-0.980763035
1.619	-1.029284734
1.624	-1.087310448
1.629	-1.117490853
1.634	-1.147670749
1.639	-1.168513314
1.644	-1.167512705
1.649	-1.165678677
1.654	-1.143668818
1.659	-1.268724718
1.664	-1.089978402
1.669	-1.033286665
1.674	-1.066134516
1.679	-0.919069265
1.684	-0.835031761
1.689	-0.766167548
1.694	-0.676461277
1.699	-0.572081766
1.704	-0.488711505
1.709	-0.367157486
1.714	-0.248271928
1.719	-0.156064387
1.724	-0.029508334
1.729	0.093712522
1.734	0.178749619
1.739	0.342654995
1.744	0.418354762
1.749	0.471544618
1.754	0.619776146
1.759	0.723321222
1.764	0.781179744
1.769	0.94158324
1.774	0.991104533
1.779	1.025953095
1.784	1.114491564
1.789	1.132832859
1.794	1.158843632
1.799	1.209032168
1.804	1.218202815
1.809	1.219203425
1.814	1.19302546
1.819	1.187856235
1.824	1.145338195
1.829	1.118826354
1.834	1.046795152
1.839	1.010112562
1.844	0.920907358
1.849	0.832702256
1.854	0.752834384
1.859	0.649956042
1.864	0.554914371
1.869	0.481049141
1.874	0.372834892
1.879	0.287463919
1.884	0.151237677
1.889	0.027182895
1.894	-0.055186757
1.899	-0.187911627
1.904	-0.297460362
1.909	-0.381664041
1.914	-0.518391351
1.919	-0.607764254
1.924	-0.678128621
1.929	-0.792179337
1.934	-0.919402632
1.939	-0.927239303
1.944	-1.007108192
1.949	-1.052461886
1.954	-1.088144374
1.959	-1.133664244
1.964	-1.153506708
1.969	-1.171347952
1.974	-1.172515245
1.979	-1.154507318
1.984	-1.147003506
1.989	-1.11782422
1.994	-1.071637107
1.999	-1.029118051
2.004	-0.953751143
2.009	-0.894058085
2.014	-0.821359132
2.019	-0.720814361
2.024	-0.646781431
2.029	-0.547570637
2.034	-0.433353745
2.039	-0.340478961
2.044	-0.220759478
2.049	-0.099706017
2.054	-0.013168259
2.059	0.124725836
2.064	0.252782041
2.069	0.348991005
2.074	0.468710489
2.079	0.534072314
2.084	0.629614036
2.089	0.747165108
2.094	0.821864265
2.099	0.893895467
2.104	1.006444507
2.109	1.044961124
2.114	1.112323661
2.119	1.142836924
2.124	1.185355473
2.129	1.212700732
2.134	1.213700833
2.139	1.219536792
2.144	1.208698801
2.149	1.160511485
2.154	1.13583418
2.159	1.115491666
2.164	1.03062176
2.169	0.996273249
2.174	0.900231985
2.179	0.799854914
2.184	0.732659061
2.189	0.635950046
2.194	0.506893739
2.199	0.464041315
2.204	0.342821679
2.209	0.21309813
2.214	0.130561795
2.219	0.000338195
2.224	-0.128885812
2.229	-0.209588119
2.234	-0.333809584
2.239	-0.439356388
2.244	-0.5232267
2.249	-0.631274774
2.254	-0.727317055
2.259	-0.794847291
2.264	-0.892056866
2.269	-0.955751855
2.274	-1.005607531
2.279	-1.071637107
2.284	-1.108486381
2.289	-1.130662923
2.294	-1.161343378
2.299	-1.169513924
2.304	-1.170180659
2.309	-1.152339415
2.314	-1.131496849
2.319	-1.105652251
2.324	-1.049460565
2.329	-0.999771572
2.334	-0.949415845
2.339	-0.859709066
2.344	-0.794180049
2.349	-0.713811109
2.354	-0.607263695
2.359	-0.520892113
2.364	-0.414345208
2.369	-0.29195777
2.374	-0.200250279
2.379	-0.080864671
2.384	0.041856134
2.389	0.144234424
2.394	0.28362918
2.399	0.414520022
2.404	0.481382508
2.409	0.565919555
2.414	0.69097393
2.419	0.755001779
2.424	0.850210133
2.429	0.923408629
2.434	1.010446438
2.439	1.077642291
2.444	1.131498882
2.449	1.219370109
2.454	1.196193465
2.459	1.211866806
2.464	1.217202206
2.469	1.227373463
2.474	1.186355575
2.479	1.164679591
2.484	1.124828997
2.489	1.080810296
2.494	1.027453755
2.499	0.968761307
2.504	0.855879408
2.509	0.789516973
2.514	0.690307196
2.519	0.58959625
2.524	0.482549802
2.529	0.358161653
2.534	0.317811007
2.539	0.198591574
2.544	0.07403725
2.549	-0.019504269
2.554	-0.139890487
2.559	-0.25810931
2.564	-0.348816191
2.569	-0.468535674
2.574	-0.574249162
2.579	-0.649616069
2.584	-0.757497459
2.589	-0.840033794
2.594	-0.899726852
2.599	-0.980262984
2.604	-1.03495401
2.609	-1.07030313
2.614	-1.125327523
2.619	-1.14917141
2.624	-1.164845259
2.629	-1.169513924
2.634	-1.162010621
2.639	-1.149338093
2.644	-1.119324881
2.649	-1.161010011
2.654	-1.054462598
2.659	-0.98643231
2.664	-0.918402023
2.669	-0.858542281
2.674	-0.755996798
2.679	-0.677295203
2.684	-0.594258309
2.689	-0.470536894
2.694	-0.37866272
2.699	-0.275450503
2.704	-0.144225785
2.709	-0.051684877
2.714	0.070202002
2.719	0.188754192
2.724	0.298302419
2.729	0.429859996
2.734	0.493554477
2.739	0.588262273
2.744	0.71448445
2.749	0.797353644
2.754	0.858713538
2.759	0.989103822
2.764	1.0291211
2.769	1.080643612
2.774	1.132832859
2.779	1.166680811
2.784	1.205864163
2.789	1.219370109
2.794	1.220036843
2.799	1.214034201
2.804	1.193358827
2.809	1.142503557
2.814	1.142336874
2.819	1.04579505
2.824	1.00861241
2.829	0.929744639
2.834	0.822364824
2.839	0.754168361
2.844	0.682637209
2.849	0.539574398
2.854	0.44419936
2.859	0.412352119
2.864	0.252782041
2.869	0.163576329
2.874	0.049192753
2.879	-0.071860707
2.884	-0.166569011
2.889	-0.282286564
2.894	-0.402006556
2.899	-0.487377528
2.904	-0.596425704
2.909	-0.694302521
2.914	-0.766167548
2.919	-0.878717603
2.924	-0.945747789
2.929	-0.990434241
2.934	-1.051294593
2.939	-1.124826964
2.944	-1.125494207
2.949	-1.155674103
2.954	-1.166512603
2.959	-1.167012654
2.964	-1.158342057
2.969	-1.138500102
2.974	-1.11682361
2.979	-1.071303232
2.984	-1.022281482
2.989	-0.974927076
2.994	-0.888055443
2.999	-0.818857862
3.004	-0.754162262
3.009	-0.636943541
3.014	-0.557408527
3.019	-0.467535573
3.024	-0.336644222
3.029	-0.236099451
3.034	-0.132720551
3.039	0.001004929
3.044	0.111720449
3.049	0.22977208
3.054	0.3673323
3.059	0.443199258
3.064	0.546744334
3.069	0.642953298
3.074	0.727489836
3.079	0.810526222
3.084	0.923741996
3.089	0.99343912
3.094	1.040625826
3.099	1.118326303
3.104	1.137167649
3.109	1.188190111
3.114	1.213367466
3.119	1.21453476
3.124	1.207531507
3.129	1.206698089
3.134	1.181686909
3.139	1.136334231
3.144	1.112490345
3.149	1.04479444
3.154	0.993105244
3.159	0.887559457
3.164	0.826199563
3.169	0.726322543
3.174	0.634949436
3.179	0.535072416
3.184	0.402014178
3.189	0.369500203
3.194	0.238275993
3.199	0.124725836
3.204	0.016178219
3.209	-0.085366653
3.214	-0.21792484
3.219	-0.311132991
3.224	-0.41884719
3.229	-0.534231375
3.234	-0.618435563
3.239	-0.706307806
3.244	-0.808686604
3.249	-0.872881644
3.254	-0.948749111
3.259	-1.009108903
3.264	-1.053795355
3.269	-1.141668107
3.274	-1.146503456
3.279	-1.155007369
3.284	-1.172014686
3.289	-1.165178626
3.294	-1.155507419
3.299	-1.204029119
3.304	-1.109820358
3.309	-1.068969153
3.314	-1.005940898
3.319	-0.942913152
3.324	-0.986098943
3.329	-0.790345309
3.334	-0.71147703
3.339	-0.639611495
