# Supplementary material for: Liquid dynamics sloshing in cylindrical containers: A 3D free-surface reconstruction dataset
Source: Data Brief. 2020 Nov 28;33:106546. doi: 10.1016/j.dib.2020.106546 (PMC7725740; doi:10.1016/j.dib.2020.106546)
Supplement: Supplementary file 1 [file mmc1.zip › dibData_new/test6_steady.csv]

timeODS [s]	displacementODS [mm]
-0.001	-1.178350442
0.004	-1.171847749
0.009	-1.132997256
0.014	-1.094313446
0.019	-1.039622421
0.024	-0.952416912
0.029	-0.875049294
0.034	-0.789844496
0.039	-0.660787173
0.044	-0.563910967
0.049	-0.434020226
0.054	-0.281119016
0.059	-0.166234882
0.064	-0.037511942
0.069	0.142734526
0.074	0.268122777
0.079	0.425191585
0.084	0.515230715
0.089	0.63845157
0.094	0.76517329
0.099	0.875888302
0.104	0.983101433
0.109	1.043627909
0.114	1.125163126
0.119	1.149173188
0.124	1.220370973
0.129	1.215035065
0.134	1.215702307
0.139	1.201362435
0.144	1.14833977
0.149	1.121995121
0.154	1.031622624
0.159	0.983768167
0.164	0.868051631
0.169	0.748999898
0.174	0.640452282
0.179	0.522734018
0.184	0.422190263
0.189	0.287297998
0.194	0.156573839
0.199	-0.009832808
0.204	-0.125550361
0.209	-0.255941153
0.214	-0.411176949
0.219	-0.519057831
0.224	-0.644779957
0.229	-0.77233662
0.234	-0.855540197
0.239	-0.950249009
0.244	-1.031618559
0.249	-1.079306332
0.254	-1.147503811
0.259	-1.16751245
0.264	-1.175182437
0.269	-1.177016465
0.274	-1.156507775
0.279	-1.126660738
0.284	-1.073137006
0.289	-1.0096087
0.294	-0.947748247
0.299	-0.83753227
0.304	-0.739655453
0.309	-0.65428448
0.314	-0.50621862
0.319	-0.383664498
0.324	-0.324138124
0.329	-0.095537148
0.334	0.030351662
0.339	0.148737168
0.344	0.351159163
0.349	0.457372192
0.354	0.529403903
0.359	0.706814717
0.364	0.784515195
0.369	0.900898973
0.374	1.012614087
0.379	1.072306637
0.384	1.13416709
0.389	1.184521801
0.394	1.208532371
0.399	1.21970373
0.404	1.214535014
0.409	1.19819443
0.414	1.138835756
0.419	1.101485923
0.424	1.022118101
0.429	0.949253481
0.434	0.80969255
0.439	0.738995325
0.444	0.587762476
0.449	0.447701494
0.454	0.411852322
0.459	0.223769692
0.464	0.097547515
0.469	-0.017169428
0.474	-0.182742657
0.479	-0.308964834
0.484	-0.414511637
0.489	-0.574415591
0.494	-0.688466308
0.499	-0.772837179
0.504	-0.899726598
0.509	-0.973926212
0.514	-1.034119829
0.519	-1.102816851
0.524	-1.137832605
0.529	-1.164011078
0.534	-1.180018295
0.539	-1.171013823
0.544	-1.156007216
0.549	-1.108152759
0.554	-1.05429566
0.559	-0.996603313
0.564	-0.901227259
0.569	-0.820191585
0.574	-0.719813497
0.579	-0.589755565
0.584	-0.488877935
0.589	-0.343813396
0.594	-0.192913406
0.599	-0.081531152
0.604	0.081040756
0.609	0.228438866
0.614	0.362330521
0.619	0.432861571
0.624	0.603769692
0.629	0.709649355
0.634	0.83470373
0.639	0.964093404
0.644	1.01128011
0.649	1.113157841
0.654	1.139169123
0.659	1.188023681
0.664	1.216535725
0.669	1.216369042
0.674	1.213201037
0.679	1.16984907
0.684	1.126997154
0.689	1.096817258
0.694	0.999775384
0.699	0.904233662
0.704	0.80335654
0.709	0.676468137
0.714	0.556582478
0.719	0.47638073
0.724	0.321312633
0.729	0.200092997
0.734	0.064866856
0.739	-0.089201138
0.744	-0.202084053
0.749	-0.347815327
0.754	-0.496714605
0.759	-0.596592133
0.764	-0.722148084
0.769	-0.83369753
0.774	-0.907563269
0.779	-0.999771318
0.784	-1.069135583
0.789	-1.107318833
0.794	-1.155340482
0.799	-1.228539486
0.804	-1.180351662
0.809	-1.165177864
0.814	-1.138833215
0.819	-1.104317512
0.824	-1.034286513
0.829	-0.961920927
0.834	-0.895224616
0.839	-0.77233662
0.844	-0.672959142
0.849	-0.638777315
0.854	-0.42584968
0.859	-0.303295558
0.864	-0.193580648
0.869	-0.017669479
0.874	0.112220754
0.879	0.247613579
0.884	0.413853034
0.889	0.486885354
0.894	0.625278992
0.899	0.7661739
0.904	0.848209676
0.909	0.982100823
0.914	1.04162669
0.919	1.114991869
0.924	1.149006505
0.929	1.205030999
0.934	1.216369042
0.939	1.221037707
0.944	1.211700376
0.949	1.171683098
0.954	1.125829861
0.959	1.047295965
0.964	0.996774062
0.969	0.847709117
0.974	0.75100061
0.979	0.669798252
0.984	0.496056002
0.989	0.436696819
0.994	0.31480994
0.999	0.139899888
1.004	0.002839211
1.009	-0.097204492
1.014	-0.270447708
1.019	-0.392668462
1.024	-0.496214554
1.029	-0.663621811
1.034	-0.752994715
1.039	-0.843868787
1.044	-0.954584307
1.049	-1.018779856
1.054	-1.074470983
1.059	-1.130996036
1.064	-1.158341803
1.069	-1.179351052
1.074	-1.17735034
1.079	-1.168179693
1.084	-1.136998679
1.089	-1.072470271
1.094	-1.019946641
1.099	-0.943079073
1.104	-0.84253481
1.109	-0.762332554
1.114	-0.643613172
1.119	-0.516389877
1.124	-0.41417827
1.129	-0.251439171
1.134	-0.105708405
1.139	0.004507064
1.144	0.160075211
1.149	0.334818579
1.154	0.377503811
1.159	0.560250534
1.164	0.696310092
1.169	0.777511942
1.174	0.902566318
1.179	1.002276654
1.184	1.042293932
1.189	1.132999797
1.194	1.162845818
1.199	1.211200325
1.204	1.215368432
1.209	1.215035065
1.214	1.20453044
1.219	1.135667751
1.224	1.10765525
1.229	1.027620693
1.234	0.949586848
1.239	0.826366501
1.244	0.736160687
1.249	0.590597114
1.254	0.47004472
1.259	0.398679744
1.264	0.228271674
1.269	0.125393333
1.274	-0.029008029
1.279	-0.175572721
1.284	-0.289122878
1.289	-0.439689501
1.294	-0.573748857
1.299	-0.670291696
1.304	-0.795847139
1.309	-0.891056002
1.314	-0.96058695
1.319	-1.051461022
1.324	-1.103817461
1.329	-1.1346646
1.334	-1.170347088
1.339	-1.179184368
1.344	-1.172014432
1.349	-1.145669275
1.354	-1.113488668
1.359	-1.072636955
1.364	-1.052627808
1.369	-0.915900498
1.374	-0.835531558
1.379	-0.705807501
1.384	-0.603928753
1.389	-0.500716536
1.394	-0.335976725
1.399	-0.215089948
1.404	-0.086199817
1.409	0.08554223
1.414	0.186253176
1.419	0.369833825
1.424	0.455371481
1.429	0.578091778
1.434	0.715484805
1.439	0.828033845
1.444	0.950754142
1.449	1.020617949
1.454	1.11015652
1.459	1.136334485
1.464	1.201029068
1.469	1.215868991
1.474	1.219370363
1.479	1.210699766
1.484	1.174017685
1.489	1.134333774
1.494	1.053965342
1.499	1.004110682
1.504	0.938415489
1.509	0.783181218
1.514	0.694642748
1.519	0.58409442
1.524	0.462541417
1.529	0.349158451
1.534	0.219601586
1.539	0.045358268
1.544	-0.078363147
1.549	-0.192079988
1.554	-0.360487854
1.559	-0.47487143
1.564	-0.623604025
1.569	-0.725982823
1.574	-0.822192296
1.579	-0.911898567
1.584	-1.002772639
1.589	-1.055963004
1.594	-1.109486736
1.599	-1.152005793
1.604	-1.171013823
1.609	-1.183019616
1.614	-1.168012501
1.619	-1.2327081
1.624	-1.099148796
1.629	-1.034119829
1.634	-0.975593556
1.639	-0.880884744
1.644	-0.780006606
1.649	-0.695302368
1.654	-0.560242911
1.659	-0.432686249
1.664	-0.326472711
1.669	-0.160399431
1.674	-0.02317207
1.679	0.063199512
1.684	0.279794695
1.689	0.419022258
1.694	0.466209473
1.699	0.653791544
1.704	0.759003964
1.709	0.835203781
1.714	0.98977081
1.719	1.036958024
1.724	1.112991158
1.729	1.15467578
1.734	1.204697124
1.739	1.21186706
1.744	1.213701088
1.749	1.204363756
1.754	1.159177762
1.759	1.116159163
1.764	1.040626588
1.769	0.991438154
1.774	0.84987702
1.779	0.769008537
1.784	0.643620287
1.789	0.500557984
1.794	0.448368228
1.799	0.297969306
1.804	0.132729952
1.809	0.026016363
1.814	-0.136388861
1.819	-0.262944405
1.824	-0.372659823
1.829	-0.525393841
1.834	-0.647114544
1.839	-0.733986177
1.844	-0.861209473
1.849	-0.945913711
1.854	-1.006774062
1.859	-1.087143511
1.864	-1.130162618
1.869	-1.156841142
1.874	-1.177683708
1.879	-1.174015144
1.884	-1.163510519
1.889	-1.121825389
1.894	-1.083474947
1.899	-1.02928448
1.904	-0.933241691
1.909	-0.850538164
1.914	-0.766500661
1.919	-0.634442016
1.924	-0.53022919
1.929	-0.406674459
1.934	-0.2436025
1.939	-0.121882305
1.944	0.014177762
1.949	0.189254497
1.954	0.303304706
1.959	0.443199512
1.964	0.557749771
1.969	0.682137412
1.974	0.786349222
1.979	0.920074195
1.984	0.996940746
1.989	1.057633906
1.994	1.127330521
1.999	1.160845106
2.004	1.208365688
2.009	1.216035674
2.014	1.213534404
2.019	1.195526984
2.024	1.13850188
2.029	1.114325135
2.034	1.020284074
2.039	0.959090863
2.044	0.835871023
2.049	0.720153979
2.054	0.598100417
2.059	0.489719992
2.064	0.379505031
2.069	0.230772944
2.074	0.130395365
2.079	-0.041013314
2.084	-0.16323356
2.089	-0.28478758
2.094	-0.446192194
2.099	-0.555407054
2.104	-0.671458482
2.109	-0.801183047
2.114	-0.885553918
2.119	-0.970258156
2.124	-1.049126436
2.129	-1.096147474
2.134	-1.139499949
2.139	-1.166845716
2.144	-1.177683708
2.149	-1.173681777
2.154	-1.150004574
2.159	-1.116322797
2.164	-1.059297693
2.169	-0.987598841
2.174	-0.919235187
2.179	-0.814522309
2.184	-0.711476268
2.189	-0.621769997
2.194	-0.472370668
2.199	-0.339645289
2.204	-0.231930582
2.209	-0.062022563
2.214	0.077205509
2.219	0.179083748
2.224	0.372668462
2.229	0.445366907
2.234	0.564419148
2.239	0.741329403
2.244	0.825533083
2.249	0.945918793
2.254	1.028454619
2.259	1.104987804
2.264	1.137668462
2.269	1.199528407
2.274	1.213201037
2.279	1.218369753
2.284	1.210533083
2.289	1.179519768
2.294	1.128831182
2.299	1.104320561
2.304	1.009779449
2.309	0.903900295
2.314	0.774677305
2.319	0.707814819
2.324	0.555581868
2.329	0.441365484
2.334	0.36032981
2.339	0.192756378
2.344	0.046858929
2.349	-0.058687875
2.354	-0.223593861
2.359	-0.347815327
2.364	-0.45869753
2.369	-0.611765423
2.374	-0.722981502
2.379	-0.804684419
2.384	-0.926238439
2.389	-0.997770099
2.394	-1.047792459
2.399	-1.136831995
2.404	-1.151171867
2.409	-1.173348409
2.414	-1.180184978
2.419	-1.164344446
2.424	-1.146336518
2.429	-1.090311515
2.434	-1.036287224
2.439	-0.977594776
2.444	-0.871047363
2.449	-0.787176542
2.454	-0.690133652
2.459	-0.550738388
2.464	-0.446858929
2.469	-0.310132127
2.474	-0.154563472
2.479	-0.041846732
2.484	0.112721313
2.489	0.274458786
2.494	0.402514991
2.499	0.493554731
2.504	0.609939018
2.509	0.740162618
2.514	0.855879663
2.519	0.985602704
2.524	1.02795406
2.529	1.120327777
2.534	1.150673849
2.539	1.173683809
2.544	1.214868381
2.549	1.215368432
2.554	1.203863706
2.559	1.147172477
2.564	1.118159874
2.569	1.056633296
2.574	0.981267405
2.579	0.850710438
2.584	0.773343836
2.589	0.635116882
2.594	0.508561338
2.599	0.422190263
2.604	0.263954162
2.609	0.153572518
2.614	0.023015042
2.619	-0.135554934
2.624	-0.248437849
2.629	-0.380829861
2.634	-0.530729749
2.639	-0.6292733
2.644	-0.752661348
2.649	-0.863877427
2.654	-0.93907765
2.659	-1.024115256
2.664	-1.086976827
2.669	-1.124493343
2.674	-1.162677101
2.679	-1.175182437
2.684	-1.178684318
2.689	-1.15967578
2.694	-1.121658705
2.699	-1.082641529
2.704	-1.008941966
2.709	-0.994768777
2.714	-0.864377477
2.719	-0.74449131
2.724	-0.620769387
2.729	-0.547070332
2.734	-0.394335806
2.739	-0.252106413
2.744	-0.13922299
2.749	0.043857607
2.754	0.173581157
2.759	0.296968696
2.764	0.44503354
2.769	0.540408578
2.774	0.672299522
2.779	0.802689806
2.784	0.899231629
2.789	1.002943389
2.794	1.086312633
2.799	1.126329912
2.804	1.175685029
2.809	1.21336772
2.814	1.218203069
2.819	1.215868991
2.824	1.189857709
2.829	1.147505844
2.834	1.104153877
2.839	1.015115357
2.844	0.970929464
2.849	0.820864417
2.854	0.720487346
2.859	0.616608395
2.864	0.46754345
2.869	0.383006403
2.874	0.271624149
2.879	0.098548125
2.884	-0.037511942
2.889	-0.146059559
2.894	-0.318468848
2.899	-0.444358166
2.904	-0.545236305
2.909	-0.695636244
2.914	-0.792679134
2.919	-0.8792174
2.924	-0.981262832
2.929	-1.045291188
2.934	-1.097981502
2.939	-1.144168615
2.944	-1.163343836
2.949	-1.180351662
2.954	-1.170180405
2.959	-1.150004574
2.964	-1.120658095
2.969	-1.036954467
2.974	-0.996603313
2.979	-0.916400549
2.984	-0.809686452
2.989	-0.721480842
2.994	-0.606096148
2.999	-0.466368025
3.004	-0.35631924
3.009	-0.20541925
3.014	-0.059021242
3.019	0.056696311
3.024	0.233107531
3.029	0.373001829
3.034	0.466042789
3.039	0.602935766
3.044	0.729657994
3.049	0.80535776
3.054	0.967928143
3.059	1.026286716
3.064	1.099651896
3.069	1.142503811
3.074	1.19819443
3.079	1.212700986
3.084	1.21236711
3.089	1.205364366
3.094	1.187023071
3.099	1.124829251
3.104	1.076475252
3.109	1.014948674
3.114	0.87772233
3.119	0.789350544
3.124	0.710482773
3.129	0.545410611
3.134	0.467210082
3.139	0.344656469
3.144	0.169245858
3.149	0.063866247
3.154	-0.074694583
3.159	-0.224594471
3.164	-0.337144019
3.169	-0.478706678
3.174	-0.616434089
3.179	-0.712976929
3.184	-0.831696311
3.189	-0.981763391
3.194	-0.991100722
3.199	-1.071969712
3.204	-1.116656672
3.209	-1.148670597
3.214	-1.174682386
3.219	-1.18118508
3.224	-1.164011078
3.229	-1.135164651
3.234	-1.091812176
3.239	-1.049126436
3.244	-0.956084968
3.249	-0.87288139
3.254	-0.801183047
3.259	-0.664622421
3.264	-0.559742352
3.269	-0.460865433
3.274	-0.292457567
3.279	-0.167568859
3.284	-0.049850595
3.289	0.132563269
3.294	0.267789409
3.299	0.409851611
3.304	0.504392723
3.309	0.630781583
3.314	0.748499339
3.319	0.882557679
3.324	0.984102043
3.329	1.052131314
3.334	1.122328489
3.339	1.147839211
