# Supplementary material for: Liquid dynamics sloshing in cylindrical containers: A 3D free-surface reconstruction dataset
Source: Data Brief. 2020 Nov 28;33:106546. doi: 10.1016/j.dib.2020.106546 (PMC7725740; doi:10.1016/j.dib.2020.106546)
Supplement: Supplementary file 1 [file mmc1.zip › dibData_new/test7_damped.csv]

timeODS [s]	displacementODS [mm]
-0.001	-0.984681878
0.004	-1.041707491
0.009	-1.078556764
0.014	-1.113572518
0.019	-1.139750991
0.024	-1.155591015
0.029	-1.152589694
0.034	-1.137083037
0.039	-1.119908527
0.044	-1.089561947
0.049	-1.044041569
0.054	-1.00435715
0.059	-0.935326761
0.064	-0.863794593
0.069	-0.804768777
0.074	-0.725066572
0.079	-0.623855067
0.084	-0.546654132
0.089	-0.415762781
0.094	-0.313217299
0.099	-0.226679032
0.104	-0.083282346
0.109	0.014760646
0.114	0.115971643
0.119	0.27204035
0.124	0.372917979
0.129	0.454453705
0.134	0.55266338
0.139	0.655041671
0.144	0.747081512
0.149	0.840288647
0.154	0.93199563
0.159	1.012530237
0.164	1.070055392
0.169	1.130914727
0.174	1.153924687
0.179	1.203446488
0.184	1.224288546
0.189	1.235460413
0.194	1.233125826
0.199	1.224789105
0.204	1.186939221
0.209	1.152591219
0.214	1.131748653
0.219	1.053214758
0.224	1.008194939
0.229	0.9236584
0.234	0.822114036
0.239	0.747081512
0.244	0.676050412
0.249	0.533488159
0.254	0.480798862
0.259	0.4082671
0.264	0.242027137
0.269	0.149986787
0.274	0.057946438
0.279	-0.087284277
0.284	-0.187328489
0.289	-0.283037402
0.294	-0.413428194
0.299	-0.506302978
0.304	-0.59800996
0.309	-0.713561338
0.314	-0.780257648
0.319	-0.856625165
0.324	-0.936660738
0.329	-0.990351154
0.334	-1.041707491
0.339	-1.089561947
0.344	-1.113905885
0.349	-1.139917675
0.354	-1.146087001
0.359	-1.147087611
0.364	-1.137083037
0.369	-1.116573839
0.374	-1.089561947
0.379	-1.043708202
0.384	-0.985348613
0.389	-0.934992885
0.394	-0.85879256
0.399	-0.782758919
0.404	-0.717896636
0.409	-0.606680557
0.414	-0.509637666
0.419	-0.428768676
0.424	-0.294542636
0.429	-0.192663889
0.434	-0.122633398
0.439	0.032935258
0.444	0.142983535
0.449	0.221351763
0.454	0.409100518
0.459	0.486801504
0.464	0.535822746
0.469	0.684220957
0.474	0.761588068
0.479	0.83361927
0.484	0.974346986
0.489	1.019533489
0.494	1.060050818
0.499	1.137751296
0.504	1.155425348
0.509	1.203613172
0.514	1.22945777
0.519	1.233459193
0.524	1.232125216
0.529	1.221120541
0.534	1.194442525
0.539	1.151423925
0.544	1.11790934
0.549	1.052714199
0.554	1.004360199
0.559	0.888143104
0.564	0.827616628
0.569	0.740745503
0.574	0.639534506
0.579	0.548161399
0.584	0.408767151
0.589	0.361413253
0.594	0.275875597
0.599	0.127143511
0.604	-0.006748653
0.609	-0.066441712
0.614	-0.209004472
0.619	-0.304546702
0.624	-0.39658756
0.629	-0.526644984
0.634	-0.608514585
0.639	-0.694052749
0.644	-0.793930277
0.649	-0.862293932
0.654	-0.931824881
0.659	-1.003357048
0.664	-1.042707592
0.669	-1.088394654
0.674	-1.118908426
0.679	-1.137749771
0.684	-1.149255006
0.689	-1.145753633
0.694	-1.135249009
0.699	-1.116073788
0.704	-1.078223397
0.709	-1.040706881
0.714	-0.985849172
0.719	-0.920152963
0.724	-0.862293932
0.729	-0.774421689
0.734	-0.688383474
0.739	-0.617018498
0.744	-0.498299116
0.749	-0.399588881
0.754	-0.309549243
0.759	-0.179991869
0.764	-0.075112308
0.769	0.010758715
0.774	0.162158756
0.779	0.248196463
0.784	0.37191737
0.789	0.457455026
0.794	0.564668666
0.799	0.677718264
0.804	0.778262018
0.809	0.847625267
0.814	0.951170343
0.819	1.029704238
0.824	1.065220043
0.829	1.136750686
0.834	1.166096656
0.839	1.209282447
0.844	1.229791137
0.849	1.232625775
0.854	1.233625877
0.859	1.219286513
0.864	1.173099909
0.869	1.151090558
0.874	1.115074703
0.879	1.040375546
0.884	1.013864214
0.889	0.885808517
0.894	0.807941356
0.899	0.740245452
0.904	0.630363858
0.909	0.520149405
0.914	0.425774469
0.919	0.342071349
0.924	0.227687773
0.929	0.142650168
0.934	-0.012751296
0.939	-0.099289562
0.944	-0.182659823
0.949	-0.327390487
0.954	-0.4230994
0.959	-0.511638378
0.964	-0.631525053
0.969	-0.711560626
0.974	-0.789761663
0.979	-0.900977742
0.984	-0.941996138
0.989	-1.000188535
0.994	-1.055546804
0.999	-1.091395975
1.004	-1.119241793
1.009	-1.140251042
1.014	-1.147587661
1.019	-1.148921638
1.024	-1.132414371
1.029	-1.11423976
1.034	-1.076222685
1.039	-1.031202358
1.044	-0.985348613
1.049	-0.917818884
1.054	-0.843118711
1.059	-0.783425653
1.064	-0.683381441
1.069	-0.590840533
1.074	-0.509470983
1.079	-0.384582275
1.084	-0.273866755
1.089	-0.207170444
1.094	-0.047099807
1.099	0.060280516
1.104	0.146652099
1.109	0.30588881
1.114	0.4297764
1.119	0.446450351
1.124	0.575339974
1.129	0.703896229
1.134	0.768757496
1.139	0.867467222
1.144	0.979182336
1.149	1.027203476
1.154	1.096233357
1.159	1.140252566
1.164	1.161261307
1.169	1.215785141
1.174	1.231458482
1.179	1.237461124
1.184	1.234126436
1.189	1.221954467
1.194	1.179269235
1.199	1.144587356
1.204	1.110906088
1.209	1.038374835
1.214	0.989853644
1.219	0.887142494
1.224	0.798103974
1.229	0.719902937
1.234	0.633531863
1.239	0.495638276
1.244	0.456287732
1.249	0.356577396
1.254	0.211680557
1.259	0.107801606
1.264	0.016594674
1.269	-0.126801504
1.274	-0.22317766
1.279	-0.305880679
1.284	-0.444942575
1.289	-0.537816851
1.294	-0.615017786
1.299	-0.72840126
1.304	-0.80243419
1.309	-0.872798557
1.314	-0.960170749
1.319	-1.004523834
1.324	-1.0533789
1.329	-1.098399228
1.334	-1.118407867
1.339	-1.142585629
1.344	-1.149421689
1.349	-1.146253684
1.354	-1.13574906
1.359	-1.104568554
1.364	-1.076556052
1.369	-1.029701697
1.374	-0.967507369
1.379	-0.917485517
1.384	-0.839617339
1.389	-0.755747027
1.394	-0.684548735
1.399	-0.577167395
1.404	-0.474621913
1.409	-0.393086188
1.414	-0.25986025
1.419	-0.156147983
1.424	-0.067108954
1.429	0.072285801
1.434	0.184835349
1.439	0.285712979
1.444	0.436279093
1.449	0.476630247
1.454	0.568503913
1.459	0.7170683
1.464	0.787265982
1.469	0.852627808
1.474	0.994355626
1.479	1.033539486
1.484	1.078558797
1.489	1.144253989
1.494	1.166930582
1.499	1.214617847
1.504	1.230457872
1.509	1.235960463
1.514	1.232625775
1.519	1.198277264
1.524	1.17510062
1.529	1.144420673
1.534	1.07972609
1.539	1.039708812
1.544	0.988019616
1.549	0.865799878
1.554	0.805440594
1.559	0.718902836
1.564	0.603685842
1.569	0.510478199
1.574	0.453620287
1.579	0.324063421
1.584	0.225853745
1.589	0.092961683
1.594	-0.014085273
1.599	-0.098622828
1.604	-0.239518244
1.609	-0.355569672
1.614	-0.422098791
1.619	-0.553323508
1.624	-0.64019565
1.629	-0.716395975
1.634	-0.8196087
1.639	-0.886137819
1.644	-0.948666023
1.649	-1.014695091
1.654	-1.05437951
1.659	-1.095231223
1.664	-1.126411729
1.669	-1.141751702
1.674	-1.150588983
1.679	-1.144919707
1.684	-1.133247789
1.689	-1.107069824
1.694	-1.059548735
1.699	-1.030202256
1.704	-0.970175323
1.709	-0.900977742
1.714	-0.840951316
1.719	-0.754246367
1.724	-0.660537656
1.729	-0.586671918
1.734	-0.47062049
1.739	-0.366907714
1.744	-0.278035369
1.749	-0.143976014
1.754	-0.037929159
1.759	0.04877579
1.764	0.192171969
1.769	0.310890843
1.774	0.416103771
1.779	0.490969611
1.784	0.598850493
1.789	0.695892367
1.794	0.798937392
1.799	0.872969814
1.804	0.981683606
1.809	1.041876207
1.814	1.103569977
1.819	1.142253278
1.824	1.181103263
1.829	1.217952536
1.834	1.233125826
1.839	1.235460413
1.844	1.230291188
1.849	1.214451164
1.854	1.165263238
1.859	1.143587255
1.864	1.079059356
1.869	1.026536233
1.874	0.990020835
1.879	0.863299116
1.884	0.782930684
1.889	0.72057018
1.894	0.589512654
1.899	0.447117085
1.904	0.458122269
1.909	0.311057526
1.914	0.198007928
1.919	0.113637565
1.924	-0.026423925
1.929	-0.13397144
1.934	-0.222844293
1.939	-0.358570993
1.944	-0.45444659
1.949	-0.531814209
1.954	-0.654535014
1.959	-0.73673849
1.964	-0.806102754
1.969	-0.905480232
1.974	-0.961171359
1.979	-1.01169377
1.984	-1.067885456
1.989	-1.098565911
1.994	-1.126411729
1.999	-1.147254294
2.004	-1.149421689
2.009	-1.149088322
2.014	-1.124744385
2.019	-1.102233967
2.024	-1.069719484
2.029	-1.017029678
2.034	-0.967174001
2.039	-0.901478301
2.044	-0.822109462
2.049	-0.755747027
2.054	-0.659370871
2.059	-0.576333977
2.064	-0.478790527
2.069	-0.353568452
2.074	-0.241352272
2.079	-0.154980689
2.084	-0.019587865
2.089	0.096796931
2.094	0.185669275
2.099	0.345906088
2.104	0.422773148
2.109	0.478297591
2.114	0.62953044
2.119	0.72690619
2.124	0.789600061
2.129	0.892311719
2.134	0.999191483
2.139	1.033372802
2.144	1.118576075
2.149	1.145087915
2.154	1.17710184
2.159	1.222621201
2.164	1.231791849
2.169	1.23379256
2.174	1.230124505
2.179	1.209782498
2.184	1.175601179
2.189	1.138084663
2.194	1.078058746
2.199	1.029704238
2.204	0.963842362
2.209	0.859797235
2.214	0.78559813
2.219	0.692557679
2.224	0.598683301
2.229	0.467126232
2.234	0.423773757
2.239	0.320228174
2.244	0.18633601
2.249	0.074453705
2.254	-0.013251855
2.259	-0.15014534
2.264	-0.253857607
2.269	-0.340062506
2.274	-0.473621811
2.279	-0.566996646
2.284	-0.640028966
2.289	-0.753579124
2.294	-0.826611444
2.299	-0.89364163
2.304	-0.976845208
2.309	-1.021031609
2.314	-1.061882813
2.319	-1.106235898
2.324	-1.132081004
2.329	-1.145253074
2.334	-1.14558695
2.339	-1.145420266
2.344	-1.130580344
2.349	-1.0965652
2.354	-1.063550158
2.359	-1.022198394
2.364	-0.950833418
2.369	-0.976011282
2.374	-0.821276044
2.379	-0.731402582
2.384	-0.658036894
2.389	-0.555158045
2.394	-0.443608598
2.399	-0.360405021
2.404	-0.235682996
2.409	-0.122800081
2.414	-0.035261205
2.419	0.108968899
2.424	0.2015093
2.429	0.315392824
2.434	0.45278636
2.439	0.510478199
2.444	0.601351255
2.449	0.737077447
2.454	0.808441407
2.459	0.875804452
2.464	1.006694278
2.469	1.046211505
2.474	1.110906088
2.479	1.151090558
2.484	1.193775282
2.489	1.220953857
2.494	1.235126537
2.499	1.235460413
2.504	1.233125826
2.509	1.191774571
2.514	1.161427991
2.519	1.139251956
2.524	1.061218112
2.529	1.02737016
2.534	0.966510316
2.539	0.845291188
2.544	0.785264763
2.549	0.692224311
2.554	0.567669987
2.559	0.478130908
2.564	0.417437748
2.569	0.299052241
2.574	0.196340583
2.579	0.059947149
2.584	-0.046933123
2.589	-0.134638683
2.594	-0.269364773
2.599	-0.374577701
2.604	-0.457114544
2.609	-0.584170647
2.614	-0.666874174
2.619	-0.740573229
2.624	-0.841118
2.629	-0.908314361
2.634	-0.962171969
2.639	-1.031869601
2.644	-1.072220754
2.649	-1.106069214
2.654	-1.131747129
2.659	-1.143919606
2.664	-1.151256225
2.669	-1.14358573
2.674	-1.123910458
2.679	-1.102567842
2.684	-1.054879561
2.689	-1.012527696
2.694	-0.954501982
2.699	-0.879301758
2.704	-0.818441407
2.709	-0.734403903
2.714	-0.636527086
2.719	-0.561994105
2.724	-0.44660992
2.729	-0.33389318
2.734	-0.24468696
2.739	-0.121132737
2.744	-0.00908324
2.749	0.084124403
2.754	0.228855067
2.759	0.347907308
2.764	0.449118305
2.769	0.525484805
2.774	0.636366501
2.779	0.726238947
2.784	0.824448623
2.789	0.919323102
2.794	1.000691635
2.799	1.054214859
2.804	1.127246671
2.809	1.143920622
2.814	1.194942575
2.819	1.220787173
2.824	1.234459803
2.829	1.232625775
2.834	1.229291086
2.839	1.207447911
2.844	1.174600569
2.849	1.138084663
2.854	1.07972609
2.859	1.017198902
2.864	0.95934038
2.869	0.846625165
2.874	0.762254802
2.879	0.698226954
2.884	0.567169936
2.889	0.494137616
2.894	0.431443744
2.899	0.267705051
2.904	0.166827421
2.909	0.075287123
2.914	-0.054103059
2.919	-0.166985974
2.924	-0.255358268
2.929	-0.387083545
2.934	-0.486460514
2.939	-0.564328692
2.944	-0.678212217
2.949	-0.760915743
2.954	-0.824444049
2.959	-0.919819595
2.964	-0.979846529
2.969	-1.024366297
2.974	-1.077723346
2.979	-1.110071145
2.984	-1.131413762
2.989	-1.144919707
2.994	-1.147921029
2.999	-1.148254904
3.004	-1.120242403
3.009	-1.0965652
3.014	-1.059882102
3.019	-1.001522512
3.024	-0.95
3.029	-0.891973778
3.034	-0.803601484
3.039	-0.733236609
3.044	-0.635860352
3.049	-0.531480842
3.054	-0.445942677
3.059	-0.327223803
3.064	-0.207003761
3.069	-0.120632178
3.074	0.006757292
3.079	0.132145543
3.084	0.204677305
3.089	0.385757191
3.094	0.472794999
3.099	0.515146865
3.104	0.662211099
3.109	0.751583494
3.114	0.810275943
3.119	0.936830979
3.124	1.011029576
3.129	1.043376868
3.134	1.129414575
3.139	1.153424637
3.144	1.188106515
3.149	1.225289155
3.154	1.235126537
3.159	1.235126537
3.164	1.226623132
3.169	1.201111902
3.174	1.160094522
3.179	1.128413965
3.184	1.059384084
3.189	1.018699563
3.194	0.929160992
3.199	0.840288647
3.204	0.766923468
3.209	0.661377681
3.214	0.568503913
3.219	0.492804147
3.224	0.380587966
3.229	0.269039028
3.234	0.161658705
3.239	0.038771217
3.244	-0.073111597
3.249	-0.179658502
3.254	-0.286372091
3.259	-0.373243724
3.264	-0.498632991
3.269	-0.596009249
3.274	-0.670042179
3.279	-0.77742301
3.284	-0.853123285
3.289	-0.909815022
3.294	-0.99018447
3.299	-1.038038927
3.304	-1.073221364
3.309	-1.115406545
3.314	-1.132581055
3.319	-1.156091574
3.324	-1.161927533
3.329	-1.142585629
3.334	-1.126578412
3.339	-1.1622609
3.344	-1.059715418
3.349	-1.012361012
3.354	-0.939828743
3.359	-0.88763848
3.364	-0.815440085
3.369	-0.725399939
3.374	-0.65436833
3.379	-0.556825389
3.384	-0.447610021
3.389	-0.361738998
3.394	-0.242019514
3.399	-0.12763543
3.404	-0.039929871
3.409	0.09179439
3.414	0.202176542
3.419	0.303054172
3.424	0.442948979
3.429	0.48313294
3.434	0.573005387
3.439	0.708398211
3.444	0.781596707
3.449	0.83995528
3.454	0.935163635
3.459	1.02636955
3.464	1.05771674
3.469	1.138751906
3.474	1.158760545
3.479	1.191607887
3.484	1.226789816
3.489	1.232459091
3.494	1.234459803
3.499	1.225622523
3.504	1.199444557
3.509	1.160594573
3.514	1.133916048
3.519	1.071222685
3.524	1.032872751
3.529	0.97451367
3.534	0.889477081
3.539	0.797436731
3.544	0.709398313
3.549	0.627195853
3.554	0.512145543
3.559	0.458622319
3.564	0.379754548
3.569	0.243027747
3.574	0.147318833
3.579	0.055278484
3.584	-0.065941661
3.589	-0.166652607
3.594	-0.247688281
3.599	-0.372743673
3.604	-0.465451265
3.609	-0.539817563
3.614	-0.64653166
3.619	-0.72306586
3.624	-0.783092286
3.629	-0.875133144
3.634	-0.93232544
3.639	-0.979012603
3.644	-1.040039638
3.649	-1.076056002
3.654	-1.104901921
3.659	-1.132081004
3.664	-1.141751702
3.669	-1.149255006
3.674	-1.14208507
3.679	-1.131747129
3.684	-1.113072467
3.689	-1.073721415
3.694	-1.036871633
3.699	-0.993019108
3.704	-0.927322899
3.709	-0.87596707
3.714	-0.807770099
3.719	-0.7269006
3.724	-0.703723956
3.729	-0.576333977
3.734	-0.482125724
3.739	-0.406758817
3.744	-0.298544059
3.749	-0.199833825
3.754	-0.117464173
3.759	-0.004247891
3.764	0.108134973
3.769	0.182167903
3.774	0.326564183
3.779	0.435445675
3.784	0.488468848
3.789	0.571838601
3.794	0.671048379
3.799	0.734576176
3.804	0.827116577
3.809	0.89181116
3.814	0.989353593
3.819	1.039375445
3.824	1.072056103
3.829	1.135083342
3.834	1.158593861
3.839	1.186772538
3.844	1.221954467
3.849	1.232125216
3.854	1.233625877
3.859	1.22945777
3.864	1.211283159
3.869	1.175267304
3.874	1.149256022
3.879	1.081560118
3.884	1.059717451
3.889	1.021867568
3.894	0.968010977
3.899	0.875303893
3.904	0.799771318
3.909	0.730074195
3.914	0.661877731
3.919	0.540324728
3.924	0.483466308
3.929	0.442781787
3.934	0.316226751
3.939	0.208512552
3.944	0.128644171
3.949	0.016261307
3.954	-0.071944303
3.959	-0.147977945
3.964	-0.26086086
3.969	-0.34273046
3.974	-0.415429414
3.979	-0.525144324
3.984	-0.5965093
3.989	-0.666206932
3.994	-0.752078463
3.999	-0.812605448
4.004	-0.870631162
4.009	-0.937827523
4.014	-0.984848562
4.019	-1.029868889
4.024	-1.067552089
4.029	-1.093897246
4.034	-1.121075821
4.039	-1.134248399
4.044	-1.138417014
4.049	-1.144419656
4.054	-1.136916353
4.059	-1.11857455
4.064	-1.102901209
4.069	-1.074054782
4.074	-1.043874886
4.079	-0.997187214
4.084	-0.946164753
4.089	-0.902978961
4.094	-0.832114036
4.099	-0.773254396
4.104	-0.718230003
4.109	-0.631025003
4.114	-0.555824779
4.119	-0.492296473
4.124	-0.391418843
4.129	-0.310716536
4.134	-0.238517634
4.139	-0.123967375
4.144	-0.041097164
4.149	0.028933835
4.154	0.152988109
4.159	0.229521801
4.164	0.327231426
4.169	0.445449741
4.174	0.464624962
4.179	0.541825389
4.184	0.653207135
4.189	0.725572213
4.194	0.780762781
4.199	0.853294542
4.204	0.927993699
4.209	1.005026934
4.214	1.044710845
4.219	1.076558085
4.224	1.140919301
4.229	1.156259274
4.234	1.172766541
4.239	1.213117187
4.244	1.225455839
4.249	1.230124505
4.254	1.229624454
4.259	1.220453806
4.264	1.189940543
4.269	1.200445167
4.274	1.146921943
4.279	1.13158197
4.284	1.058383474
4.289	1.028704137
4.294	1.005694176
4.299	0.898647728
4.304	0.837454518
4.309	0.790934038
4.314	0.719069519
4.319	0.639034455
4.324	0.569003964
4.329	0.460789714
4.334	0.441448318
4.339	0.372584612
4.344	0.250030999
4.349	0.157990141
4.354	0.10846834
4.359	0.004256022
4.364	-0.064607684
4.369	-0.151312633
4.374	-0.245854253
4.379	-0.313383982
4.384	-0.398922147
4.389	-0.484293119
4.394	-0.544820104
4.399	-0.632025104
4.404	-0.700555443
4.409	-0.751745096
4.414	-0.820275434
4.419	-0.876633804
4.424	-0.916651591
4.429	-0.9715093
4.434	-1.009025816
4.439	-1.037372192
4.444	-1.077223295
4.449	-1.099399329
4.454	-1.114739811
4.459	-1.135415693
4.464	-1.137583088
4.469	-1.140918284
4.474	-1.135582376
4.479	-1.127078463
4.484	-1.117741132
4.489	-1.08672731
4.494	-1.058714808
4.499	-1.036538266
4.504	-0.985515804
4.509	-0.947165362
4.514	-0.910648948
4.519	-0.848787987
4.524	-0.802100823
4.529	-0.748410408
4.534	-0.673376868
4.539	-0.620353186
4.544	-0.556825389
4.549	-0.498132432
4.554	-0.407258868
4.559	-0.327223803
4.564	-0.241518955
4.569	-0.176323813
4.574	-0.089952231
4.579	-0.009749975
4.584	0.051443744
4.589	0.151320764
4.594	0.22902175
4.599	0.291882305
4.604	0.418271166
4.609	0.463624352
4.614	0.486300945
4.619	0.588011993
4.624	0.671882305
4.629	0.72840685
4.634	0.796269946
4.639	0.848959244
4.644	0.887809737
4.649	0.995189552
4.654	1.024535522
4.659	1.046878748
4.664	1.111573331
4.669	1.13691737
4.674	1.149423214
4.679	1.177935258
4.684	1.208115154
4.689	1.2216211
4.694	1.223455128
4.699	1.225455839
4.704	1.225622523
4.709	1.212783819
4.714	1.200445167
4.719	1.167597317
4.724	1.146254701
4.729	1.135416709
4.734	1.095232747
4.739	1.048546092
4.744	1.028704137
4.749	0.989853644
4.754	0.900481756
4.759	0.842123183
4.764	0.788599451
4.769	0.724238236
4.774	0.698560321
4.779	0.5976832
4.784	0.524317512
4.789	0.466792357
4.794	0.446617034
4.799	0.36908324
4.804	0.30588881
4.809	0.199008537
4.814	0.139148796
4.819	0.068284378
4.824	-0.019921232
4.829	-0.083115662
4.834	-0.145643358
4.839	-0.23685029
4.844	-0.296876715
4.849	-0.363239659
4.854	-0.443441915
4.859	-0.499799776
4.864	-0.562661348
4.869	-0.630024393
4.874	-0.6730435
4.879	-0.733570485
4.884	-0.787760951
4.889	-0.829279398
4.894	-0.881135786
4.899	-0.929324118
4.904	-0.960671308
4.909	-1.002689806
4.914	-1.032202968
4.919	-1.05437951
4.924	-1.08672731
4.929	-1.101233865
4.934	-1.112238541
4.939	-1.127245147
4.944	-1.132414371
4.949	-1.134081716
4.954	-1.131413762
4.959	-1.12591117
4.964	-1.11707389
4.969	-1.102401159
4.974	-1.083725988
4.979	-1.064550767
4.984	-1.03036894
4.989	-0.999188434
4.994	-0.976011282
4.999	-0.925488871
5.004	-0.889139648
5.009	-0.854123895
5.014	-0.795931497
5.019	-0.752912389
5.024	-0.706725277
5.029	-0.646031609
5.034	-0.596675983
5.039	-0.543819494
5.044	-0.474955788
5.049	-0.422265474
5.054	-0.354569062
5.059	-0.282036792
5.064	-0.226512349
5.069	-0.154814005
5.074	-0.084616323
5.079	-0.027757902
5.084	0.047441813
5.089	0.12814412
5.094	0.178499339
5.099	0.271040248
5.104	0.333900803
5.109	0.395427889
5.114	0.437279703
5.119	0.471461022
5.124	0.524818071
5.129	0.611522512
5.134	0.677051021
5.139	0.723571501
5.144	0.781763391
5.149	0.821947352
5.154	0.822947962
5.159	0.950670292
5.164	0.996523529
5.169	1.018866247
5.174	1.052547515
5.179	1.068388048
5.184	1.129747942
5.189	1.142753329
5.194	1.152924586
5.199	1.165929973
5.204	1.197110479
5.209	1.210115865
5.214	1.222787885
5.219	1.226623132
5.224	1.226289765
5.229	1.222787885
5.234	1.216451875
5.239	1.201278585
5.244	1.174267202
5.249	1.157426568
5.254	1.14675526
5.259	1.133582681
5.264	1.081393434
5.269	1.059717451
5.274	1.035540197
5.279	1.010029475
5.284	0.986518955
5.289	0.897647119
5.294	0.853127859
5.299	0.81694532
5.304	0.768757496
5.309	0.726572822
5.314	0.689056307
5.319	0.600183962
5.324	0.541492022
5.329	0.494804858
5.334	0.466292306
5.339	0.434945116
5.344	0.365081309
5.349	0.300386218
5.354	0.228521191
5.359	0.178666023
5.364	0.11046956
5.369	0.053111089
5.374	-0.005581868
5.379	-0.068109056
5.384	-0.116797439
5.389	-0.182159264
5.394	-0.244520276
5.399	-0.294042077
5.404	-0.355736355
5.409	-0.41426212
5.414	-0.465284582
5.419	-0.519808924
5.424	-0.568997357
5.429	-0.604846529
5.434	-0.691218112
5.439	-0.71322797
5.444	-0.741573839
5.449	-0.79459752
5.454	-0.831447302
5.459	-0.862794491
5.464	-0.906813701
5.469	-0.935660128
5.474	-0.958170038
5.479	-0.997020531
5.484	-1.019864315
5.489	-1.041040248
5.494	-1.063050107
5.499	-1.077056103
5.504	-1.091562659
5.509	-1.17743419
5.514	-1.135915743
5.519	-1.126245045
5.524	-1.128912491
5.529	-1.133247789
5.534	-1.131080394
5.539	-1.124744385
5.544	-1.118241183
5.549	-1.113405834
5.554	-1.096898567
5.559	-1.084559406
5.564	-1.067552089
5.569	-1.04454162
5.574	-1.026700376
5.579	-1.002689806
5.584	-0.972676593
5.589	-0.950833418
5.594	-0.918485618
5.599	-0.886305011
5.604	-0.854123895
5.609	-0.815606769
5.614	-0.875466511
5.619	-0.748076532
5.624	-0.697720805
5.629	-0.65787021
5.634	-0.624355117
5.639	-0.571498628
5.644	-0.526812176
5.649	-0.553490192
5.654	-0.426100722
5.659	-0.380080293
5.664	-0.341729851
5.669	-0.273533388
5.674	-0.224845005
5.679	-0.184827218
5.684	-0.119298201
5.689	-0.118298099
5.694	-0.027424535
5.699	0.030934546
5.704	0.082290375
5.709	0.136480842
5.714	0.192672528
5.719	0.223019108
5.724	0.2995528
5.729	0.372084561
5.734	0.41210184
5.739	0.43861368
5.744	0.485467527
5.749	0.49046956
5.754	0.550996036
5.759	0.602185181
5.764	0.64470373
5.769	0.706897551
5.774	0.743246773
5.779	0.772759427
5.784	0.812943389
5.789	0.847958634
5.794	0.874803842
5.799	0.947335603
5.804	0.989186909
5.809	1.001525562
5.814	1.032038825
5.819	1.045544771
5.824	1.060050818
5.829	1.11007267
5.834	1.130081309
5.839	1.13941864
5.844	1.15209066
5.849	1.158093302
5.854	1.175601179
5.859	1.196776603
5.864	1.205280516
5.869	1.216618559
5.874	1.221954467
5.879	1.221954467
5.884	1.228957211
5.889	1.226623132
5.894	1.21961988
5.899	1.213951113
5.904	1.195609818
5.909	1.185105194
5.914	1.166763899
5.919	1.154091879
5.924	1.14725531
5.929	1.135750584
5.934	1.124412034
5.939	1.10123539
5.944	1.066720703
5.949	1.045878138
5.954	1.031372091
5.959	1.013364163
5.964	0.991187621
5.969	0.95250432
5.974	0.892144527
5.979	0.854961886
5.984	0.833285903
5.989	0.792434699
5.994	0.76408883
5.999	0.739078158
6.004	0.696226243
6.009	0.654041061
6.014	0.61435715
6.019	0.559499949
6.024	0.535822746
6.029	0.480464986
6.034	0.479464885
6.039	0.456621608
6.044	0.416103771
6.049	0.35240929
6.054	0.322729444
6.059	0.253532371
6.064	0.231522512
6.069	0.183001321
6.074	0.141482874
6.079	0.089293627
6.084	0.050776502
6.089	0.004923265
6.094	-0.035094522
6.099	-0.068942982
6.104	-0.119131517
6.109	-0.162817868
6.114	-0.196832503
6.119	-0.245520886
6.124	-0.282036792
6.129	-0.313217299
6.134	-0.361405122
6.139	-0.398922147
6.144	-0.428601992
6.149	-0.47745655
6.154	-0.505469052
6.159	-0.54115154
6.164	-0.583503913
6.169	-0.613517126
6.174	-0.645697734
6.179	-0.682380831
6.184	-0.710393333
6.189	-0.739072568
6.194	-0.76708507
6.199	-0.7925963
6.204	-0.8196087
6.209	-0.847287326
6.214	-0.867463157
6.219	-0.895642342
6.224	-0.916318223
6.229	-0.93232544
6.234	-0.958003354
6.239	-0.978845919
6.244	-0.993019108
6.249	-1.014361724
6.254	-1.031536233
6.259	-1.042874276
6.264	-1.058881492
6.269	-1.067552089
6.274	-1.123243724
6.279	-1.093396687
6.284	-1.09806586
6.289	-1.103734628
6.294	-1.156591625
6.299	-1.124744385
6.304	-1.12057577
6.309	-1.124410509
6.314	-1.124077142
6.319	-1.129579734
6.324	-1.123076532
6.329	-1.126411729
6.334	-1.122243114
6.339	-1.113739201
6.344	-1.108570485
6.349	-1.107403191
6.354	-1.096231324
6.359	-1.088061287
6.364	-1.081725277
6.369	-1.067552089
6.374	-1.052878849
6.379	-1.046042281
6.384	-1.047209574
6.389	-1.011027035
6.394	-1.000522411
6.399	-0.982347291
6.404	-0.96767456
6.409	-0.952000711
6.414	-0.929157435
6.419	-0.913483586
6.424	-0.885304401
6.429	-0.865295254
6.434	-0.847954569
6.439	-0.824444049
6.444	-0.795931497
6.449	-0.779757597
6.454	-0.752245147
6.459	-0.728901311
6.464	-0.710893383
6.469	-0.680713487
6.474	-0.654034963
6.479	-0.634026324
6.484	-0.643697022
6.489	-0.577167395
6.494	-0.553657384
6.499	-0.516974286
6.504	-0.487794491
6.509	-0.470119931
6.514	-0.429602094
6.519	-0.405591524
6.524	-0.378412948
6.529	-0.340563065
6.534	-0.313884541
6.539	-0.290374022
6.544	-0.25352424
6.549	-0.224511637
6.554	-0.202001728
6.559	-0.162150625
6.564	-0.131470678
6.569	-0.101790832
6.574	-0.068109056
6.579	-0.042264458
6.584	-0.009749975
6.589	0.02126334
6.594	0.046607887
6.599	0.083957719
6.604	0.107634922
6.609	0.14715215
6.614	0.173497307
6.619	0.20300996
6.624	0.221351763
6.629	0.268038927
6.634	0.301053461
6.639	0.319894806
6.644	0.368749365
6.649	0.393760545
6.654	0.420772436
6.659	0.454787072
6.664	0.465625572
6.669	0.458622319
6.674	0.474962903
6.679	0.49930684
6.684	0.521650066
6.689	0.549162008
6.694	0.578507978
6.699	0.605853237
6.704	0.638701088
6.709	0.662878341
6.714	0.697226344
6.719	0.719902937
6.724	0.734909544
6.729	0.759420165
6.734	0.776260799
6.739	0.791934648
6.744	0.81060931
6.749	0.830117898
6.754	0.844290578
6.759	0.857796524
6.764	0.890143815
6.769	0.911153064
6.774	0.956672934
6.779	0.976848257
6.784	0.941166277
6.789	1.005193617
6.794	1.015031507
6.799	1.028036894
6.804	1.00586086
6.809	1.039542128
6.814	1.046044822
6.819	1.057216181
6.824	1.065886777
6.829	1.07722482
6.834	1.11790934
6.839	1.102236
6.844	1.13158197
6.849	1.137584612
6.854	1.141586035
6.859	1.145421283
6.864	1.151257242
6.869	1.153758004
6.874	1.159260596
6.879	1.163929261
6.884	1.168597927
6.889	1.186939221
6.894	1.198944507
6.899	1.195443134
6.904	1.203113121
6.909	1.207781787
6.914	1.215284582
6.919	1.216118508
6.924	1.260471084
6.929	1.220120439
6.934	1.194109157
6.939	1.222454518
6.944	1.219453196
6.949	1.22312176
6.954	1.223955178
6.959	1.22062049
6.964	1.223621811
6.969	1.215284582
6.974	1.21328387
6.979	1.232125216
6.984	1.208115154
6.989	1.199777925
6.994	1.194609208
6.999	1.185605244
7.004	1.184604635
7.009	1.189440492
7.014	1.166930582
7.019	1.162095233
7.024	1.157093201
7.029	1.154091879
7.034	1.151423925
7.039	1.145087915
7.044	1.141085984
7.049	1.122411322
7.054	1.095232747
7.059	1.129914625
7.064	1.127746722
7.069	1.114074601
7.074	1.103403293
7.079	1.09740065
7.084	1.063719382
7.089	1.061384795
7.094	1.054548735
7.099	1.079059356
7.104	1.042376766
7.109	1.034372904
7.114	1.029537555
7.119	1.022201443
7.124	1.015364874
7.129	1.004193516
7.134	1.002692855
7.139	0.949502998
7.144	0.981683606
7.149	0.972512959
7.154	0.96034099
7.159	0.925325744
7.164	0.900148389
7.169	0.884641732
7.174	0.874137107
7.179	0.863131924
7.184	0.848292509
7.189	0.836953959
7.194	0.829617339
7.199	0.814444049
7.204	0.806607379
7.209	0.798604025
7.214	0.792601382
7.219	0.776594674
7.224	0.768924687
7.229	0.755084866
7.234	0.747748755
7.239	0.737410814
7.244	0.72740624
7.249	0.722070841
7.254	0.719236203
7.259	0.686888911
7.264	0.713066877
7.269	0.71073229
7.274	0.708564895
7.279	0.705896941
7.284	0.700728224
7.289	0.695559
7.294	0.693391605
7.299	0.684887692
7.304	0.707230918
7.309	0.679051733
7.314	0.674383067
7.319	0.668047058
7.324	0.665712979
7.329	0.662878341
7.334	0.663378392
7.339	0.655208355
7.344	0.668047058
7.349	0.650205814
7.354	0.622860555
7.359	0.645537148
7.364	0.644870414
7.369	0.647371684
7.374	0.647037809
7.379	0.643369753
7.384	0.632531761
7.389	0.642369143
7.394	0.648872345
7.399	0.641369042
7.404	0.642035776
7.409	0.659543653
7.414	0.645871023
7.419	0.641535725
7.424	0.637700478
7.429	0.625695193
7.434	0.644203171
7.439	0.665879663
7.444	0.641702409
7.449	0.641702409
7.454	0.64270251
7.459	0.642535827
7.464	0.64270251
7.469	0.639534506
7.474	0.643369753
7.479	0.641535725
7.484	0.641369042
7.489	0.639201138
7.494	0.641869092
7.499	0.640201748
7.504	0.644036487
7.509	0.63836772
7.514	0.642535827
7.519	0.640368432
7.524	0.642035776
7.529	0.64270251
7.534	0.643536437
7.539	0.640868483
7.544	0.641369042
7.549	0.648038419
7.554	0.644036487
7.559	0.644036487
7.564	0.645703832
7.569	0.641035166
7.574	0.641369042
7.579	0.642035776
7.584	0.64120185
7.589	0.641369042
7.594	0.640701799
7.599	0.64270251
7.604	0.641369042
7.609	0.641535725
7.614	0.621193211
7.619	0.643869804
7.624	0.64370312
7.629	0.643536437
7.634	0.645871023
7.639	0.642535827
7.644	0.64120185
7.649	0.642369143
7.654	0.642869702
7.659	0.641535725
7.664	0.642869702
7.669	0.655041671
7.674	0.644203171
7.679	0.642869702
7.684	0.644203171
7.689	0.640035065
7.694	0.642535827
7.699	0.641035166
7.704	0.644203171
7.709	0.645037097
7.714	0.669214351
7.719	0.641035166
7.724	0.641535725
7.729	0.640868483
7.734	0.644036487
7.739	0.64220246
7.744	0.642369143
7.749	0.64370312
7.754	0.644370363
7.759	0.643369753
7.764	0.642535827
7.769	0.645037097
7.774	0.644203171
7.779	0.64270251
7.784	0.64370312
7.789	0.644203171
7.794	0.645537148
7.799	0.643036386
7.804	0.640535115
7.809	0.644203171
7.814	0.64470373
7.819	0.641702409
7.824	0.641369042
7.829	0.642369143
7.834	0.645370464
7.839	0.642369143
7.844	0.641369042
7.849	0.648205102
7.854	0.642535827
7.859	0.642535827
7.864	0.642369143
7.869	0.644203171
7.874	0.645037097
7.879	0.643203069
7.884	0.643536437
7.889	0.641869092
7.894	0.644537046
7.899	0.642535827
7.904	0.643369753
7.909	0.643203069
7.914	0.64270251
7.919	0.64370312
7.924	0.641869092
7.929	0.643203069
7.934	0.646037707
7.939	0.64270251
7.944	0.639701189
7.949	0.64220246
7.954	0.64370312
7.959	0.644036487
7.964	0.644203171
7.969	0.64220246
7.974	0.643369753
7.979	0.644203171
7.984	0.644537046
7.989	0.643203069
7.994	0.641535725
7.999	0.643869804
8.004	0.644370363
8.009	0.643536437
8.014	0.644370363
8.019	0.639201138
8.024	0.641702409
8.029	0.644370363
8.034	0.647037809
8.039	0.645537148
8.044	0.644370363
8.049	0.64220246
8.054	0.644870414
8.059	0.645370464
8.064	0.645203781
8.069	0.64270251
8.074	0.645703832
8.079	0.642535827
8.084	0.644537046
8.089	0.643536437
8.094	0.643536437
8.099	0.644537046
8.104	0.643369753
8.109	0.643869804
8.114	0.645537148
8.119	0.644537046
8.124	0.643203069
8.129	0.644370363
8.134	0.643036386
8.139	0.642035776
8.144	0.644370363
8.149	0.642535827
8.154	0.644537046
8.159	0.641869092
8.164	0.642369143
8.169	0.642369143
8.174	0.644870414
8.179	0.645203781
8.184	0.643536437
8.189	0.641535725
8.194	0.641369042
8.199	0.644203171
8.204	0.643869804
8.209	0.643369753
8.214	0.645537148
8.219	0.642869702
8.224	0.645703832
8.229	0.643369753
8.234	0.644870414
8.239	0.644203171
8.244	0.643203069
8.249	0.64470373
8.254	0.643036386
8.259	0.640868483
8.264	0.643369753
8.269	0.643869804
8.274	0.644203171
8.279	0.64270251
8.284	0.642535827
8.289	0.644203171
8.294	0.644537046
8.299	0.643536437
8.304	0.64370312
8.309	0.645871023
8.314	0.645370464
8.319	0.643203069
8.324	0.643536437
8.329	0.652873768
8.334	0.644203171
8.339	0.642535827
8.344	0.64470373
8.349	0.644370363
8.354	0.64220246
8.359	0.632865129
8.364	0.643369753
8.369	0.64370312
8.374	0.644203171
8.379	0.643036386
8.384	0.643869804
8.389	0.644870414
8.394	0.644036487
8.399	0.646371074
8.404	0.644036487
8.409	0.643869804
8.414	0.642535827
8.419	0.645871023
8.424	0.643203069
8.429	0.642369143
8.434	0.645370464
8.439	0.64270251
8.444	0.643536437
8.449	0.64370312
8.454	0.643036386
8.459	0.643536437
8.464	0.643369753
8.469	0.64370312
8.474	0.643203069
8.479	0.643036386
8.484	0.645370464
8.489	0.643869804
8.494	0.645203781
8.499	0.643869804
8.504	0.641535725
8.509	0.643536437
8.514	0.645370464
8.519	0.641869092
8.524	0.643203069
8.529	0.644370363
8.534	0.643869804
8.539	0.643869804
8.544	0.640535115
8.549	0.642369143
8.554	0.647037809
8.559	0.64270251
8.564	0.641369042
8.569	0.642869702
8.574	0.644203171
8.579	0.644370363
8.584	0.642869702
8.589	0.640201748
8.594	0.644870414
8.599	0.643369753
8.604	0.643203069
8.609	0.64220246
8.614	0.642535827
8.619	0.642369143
8.624	0.643036386
8.629	0.64470373
8.634	0.643536437
8.639	0.644870414
8.644	0.64470373
8.649	0.642535827
8.654	0.644870414
8.659	0.644203171
8.664	0.641369042
8.669	0.641869092
8.674	0.644036487
8.679	0.643203069
8.684	0.643036386
8.689	0.643869804
8.694	0.647871735
8.699	0.644036487
8.704	0.643536437
8.709	0.645871023
8.714	0.646371074
8.719	0.642869702
8.724	0.646704442
8.729	0.64370312
8.734	0.646371074
8.739	0.645203781
8.744	0.644537046
8.749	0.644036487
8.754	0.643536437
8.759	0.642869702
8.764	0.64220246
8.769	0.644203171
8.774	0.646037707
8.779	0.647037809
8.784	0.642035776
8.789	0.64370312
8.794	0.645203781
8.799	0.643036386
8.804	0.646204391
8.809	0.645871023
8.814	0.645537148
8.819	0.64370312
8.824	0.642535827
8.829	0.646537758
8.834	0.643536437
8.839	0.644370363
8.844	0.645203781
8.849	0.645871023
8.854	0.646204391
8.859	0.643036386
8.864	0.643036386
8.869	0.644537046
8.874	0.645871023
8.879	0.644036487
8.884	0.645037097
8.889	0.644537046
8.894	0.64470373
8.899	0.643869804
8.904	0.646204391
8.909	0.645703832
8.914	0.64370312
8.919	0.64370312
8.924	0.641702409
8.929	0.643536437
8.934	0.646871125
8.939	0.645037097
8.944	0.644036487
8.949	0.643036386
8.954	0.64270251
8.959	0.643036386
8.964	0.642535827
8.969	0.64270251
8.974	0.645537148
8.979	0.643869804
8.984	0.644537046
8.989	0.641702409
8.994	0.643869804
8.999	0.64220246
9.004	0.642869702
9.009	0.644203171
9.014	0.640535115
9.019	0.644537046
9.024	0.64470373
9.029	0.643869804
9.034	0.644537046
9.039	0.644870414
9.044	0.64370312
9.049	0.644870414
9.054	0.645037097
9.059	0.645703832
9.064	0.645537148
9.069	0.643203069
9.074	0.646871125
9.079	0.645037097
9.084	0.643203069
9.089	0.643869804
9.094	0.642535827
9.099	0.643369753
9.104	0.644203171
9.109	0.644870414
9.114	0.64470373
9.119	0.643536437
9.124	0.644036487
9.129	0.643536437
9.134	0.647037809
9.139	0.643869804
9.144	0.643869804
9.149	0.641869092
9.154	0.645370464
9.159	0.644036487
9.164	0.642869702
9.169	0.644203171
9.174	0.646704442
9.179	0.644537046
9.184	0.643869804
9.189	0.64370312
9.194	0.647204492
9.199	0.645203781
9.204	0.643036386
9.209	0.643203069
9.214	0.646037707
9.219	0.64470373
9.224	0.644870414
9.229	0.641535725
9.234	0.643369753
9.239	0.643536437
9.244	0.646037707
9.249	0.646204391
9.254	0.645370464
9.259	0.647705051
9.264	0.643203069
9.269	0.644036487
9.274	0.64270251
9.279	0.643369753
9.284	0.643203069
9.289	0.643536437
9.294	0.647037809
9.299	0.645370464
9.304	0.643369753
9.309	0.642869702
9.314	0.643203069
9.319	0.644370363
9.324	0.643036386
9.329	0.643536437
9.334	0.647705051
9.339	0.642869702
9.344	0.644537046
9.349	0.640701799
9.354	0.64470373
9.359	0.642869702
9.364	0.642869702
9.369	0.64370312
9.374	0.64470373
9.379	0.644036487
9.384	0.644537046
9.389	0.645537148
9.394	0.644036487
9.399	0.646371074
9.404	0.64370312
9.409	0.64370312
9.414	0.643203069
9.419	0.647037809
9.424	0.643869804
9.429	0.641869092
9.434	0.645871023
9.439	0.64220246
9.444	0.646037707
9.449	0.64370312
9.454	0.646204391
9.459	0.640868483
9.464	0.644370363
9.469	0.644537046
9.474	0.644870414
9.479	0.644870414
9.484	0.645037097
9.489	0.643203069
9.494	0.646204391
9.499	0.643036386
9.504	0.642369143
9.509	0.645871023
9.514	0.646871125
9.519	0.644370363
9.524	0.640701799
9.529	0.644370363
9.534	0.645037097
9.539	0.645037097
9.544	0.645037097
9.549	0.646204391
9.554	0.649205712
9.559	0.645370464
9.564	0.64270251
9.569	0.644370363
9.574	0.644870414
9.579	0.644870414
9.584	0.646037707
9.589	0.64470373
9.594	0.644370363
9.599	0.645537148
9.604	0.643203069
9.609	0.642535827
9.614	0.645370464
9.619	0.64470373
9.624	0.644537046
9.629	0.644870414
9.634	0.646871125
9.639	0.643036386
9.644	0.645037097
9.649	0.644870414
9.654	0.642869702
9.659	0.646204391
9.664	0.645537148
9.669	0.64370312
9.674	0.645370464
9.679	0.643536437
9.684	0.646204391
9.689	0.646037707
9.694	0.646037707
9.699	0.646037707
9.704	0.642369143
9.709	0.644036487
9.714	0.643869804
9.719	0.644370363
9.724	0.643203069
9.729	0.643869804
9.734	0.646037707
9.739	0.645037097
9.744	0.643536437
9.749	0.644036487
9.754	0.645703832
9.759	0.64470373
9.764	0.643536437
9.769	0.641869092
9.774	0.645537148
9.779	0.646037707
9.784	0.646204391
9.789	0.644537046
9.794	0.645871023
9.799	0.645871023
9.804	0.645037097
9.809	0.64470373
9.814	0.647538368
9.819	0.644370363
9.824	0.645871023
9.829	0.646371074
9.834	0.645037097
9.839	0.646204391
9.844	0.643369753
9.849	0.644203171
9.854	0.645871023
9.859	0.642869702
9.864	0.644537046
9.869	0.644870414
9.874	0.645871023
9.879	0.644036487
9.884	0.642369143
9.889	0.644203171
9.894	0.643869804
9.899	0.644203171
9.904	0.644370363
9.909	0.644870414
9.914	0.642535827
9.919	0.645203781
9.924	0.644370363
9.929	0.641869092
9.934	0.647204492
9.939	0.64470373
9.944	0.64370312
9.949	0.644370363
9.954	0.644203171
9.959	0.64220246
9.964	0.644203171
9.969	0.644203171
9.974	0.645370464
9.979	0.645370464
9.984	0.64220246
9.989	0.645370464
[truncated: 3 more rows]
