# Supplementary material for: Liquid dynamics sloshing in cylindrical containers: A 3D free-surface reconstruction dataset
Source: Data Brief. 2020 Nov 28;33:106546. doi: 10.1016/j.dib.2020.106546 (PMC7725740; doi:10.1016/j.dib.2020.106546)
Supplement: Supplementary file 1 [file mmc1.zip › dibData_new/test8_damped.csv]

timeODS [s]	displacementODS [mm]
-0.001	-1.0398727
0.004	-1.089728377
0.009	-1.169097215
0.014	-1.166762628
0.019	-1.176099959
0.024	-1.173432513
0.029	-1.144586086
0.034	-1.108069672
0.039	-1.066051174
0.044	-0.983681014
0.049	-0.913816699
0.054	-0.829946387
0.059	-0.706725023
0.064	-0.6100155
0.069	-0.491796168
0.074	-0.345231477
0.079	-0.230514026
0.084	-0.087284023
0.089	0.07011866
0.094	0.18466892
0.099	0.368082884
0.104	0.442782041
0.109	0.56466892
0.114	0.718069164
0.119	0.818946285
0.124	0.924658756
0.129	1.024369092
0.134	1.102736305
0.139	1.136250889
0.144	1.199278128
0.149	1.220787428
0.154	1.223121506
0.159	1.217786106
0.164	1.196943541
0.169	1.147422248
0.174	1.094399075
0.179	1.020533845
0.184	0.964342667
0.189	0.805273656
0.194	0.719569824
0.199	0.607187468
0.204	0.479798506
0.209	0.385423569
0.214	0.229355371
0.219	0.065616679
0.224	-0.036094878
0.229	-0.168820256
0.234	-0.320887539
0.239	-0.43310372
0.244	-0.562160535
0.249	-0.693219077
0.254	-0.783092032
0.259	-0.888472152
0.264	-0.979012349
0.269	-1.036704696
0.274	-1.098565657
0.279	-1.141251397
0.284	-1.160259935
0.289	-1.208781634
0.294	-1.171097927
0.299	-1.15359005
0.304	-1.100066318
0.309	-1.085393079
0.314	-0.992018244
0.319	-0.92515525
0.324	-0.805768625
0.329	-0.724566267
0.334	-0.58500432
0.339	-0.468619524
0.344	-0.361238693
0.349	-0.175823
0.354	-0.058104736
0.359	0.065283311
0.364	0.251364722
0.369	0.383256174
0.374	0.446283413
0.379	0.615190822
0.384	0.725405783
0.389	0.81677889
0.394	0.970345309
0.399	1.035373768
0.404	1.106904411
0.409	1.154758868
0.414	1.198944252
0.419	1.22328819
0.424	1.222454772
0.429	1.219953501
0.434	1.188773503
0.439	1.13675094
0.444	1.107071603
0.449	1.016531914
0.454	0.917322645
0.459	0.817778992
0.464	0.72573915
0.469	0.573505692
0.474	0.454120592
0.479	0.342738337
0.484	0.193839567
0.489	0.107134617
0.494	-0.067275384
0.499	-0.193830928
0.504	-0.301045076
0.509	-0.467952282
0.514	-0.586338297
0.519	-0.682714453
0.524	-0.816773808
0.529	-0.899810702
0.534	-0.975010926
0.539	-1.058881238
0.544	-1.100900244
0.549	-1.14091803
0.554	-1.167262679
0.559	-1.171431294
0.564	-1.166429261
0.569	-1.136582732
0.574	-1.099899634
0.579	-1.045875343
0.584	-0.971509046
0.589	-0.896976065
0.594	-0.795931243
0.599	-0.684215113
0.604	-0.590339719
0.609	-0.451445015
0.614	-0.310215723
0.619	-0.198166226
0.624	-0.039763441
0.629	0.107968544
0.634	0.20234348
0.639	0.360412898
0.644	0.477463919
0.649	0.594681624
0.654	0.752250483
0.659	0.843290223
0.664	0.960841295
0.669	1.037374479
0.674	1.128747586
0.679	1.145254345
0.684	1.209448877
0.689	1.220453552
0.694	1.227456805
0.699	1.214784785
0.704	1.185772182
0.709	1.139752261
0.714	1.060384439
0.719	1.010529779
0.724	0.924992631
0.729	0.787766287
0.734	0.710065301
0.739	0.570504879
0.744	0.428942728
0.749	0.35657765
0.754	0.202009605
0.759	0.055445421
0.764	-0.058771471
0.769	-0.20717019
0.774	-0.350066826
0.779	-0.456280364
0.784	-0.603012247
0.789	-0.72223168
0.794	-0.80460184
0.799	-0.917151896
0.804	-0.993352221
0.809	-1.051211251
0.814	-1.111738236
0.819	-1.147087356
0.824	-1.166429261
0.829	-1.172765271
0.834	-1.159092642
0.839	-1.140250788
0.844	-1.086227005
0.849	-1.031202104
0.854	-0.977845055
0.859	-0.869463614
0.864	-0.784592692
0.869	-0.696053207
0.874	-0.553990497
0.879	-0.441273757
0.884	-0.330558238
0.889	-0.160816394
0.894	-0.040096809
0.899	0.100131873
0.904	0.275541976
0.909	0.40843353
0.914	0.486634567
0.919	0.647538114
0.924	0.74724845
0.929	0.85246087
0.934	0.990353949
0.939	1.035540451
0.944	1.122911627
0.949	1.163762323
0.954	1.183437595
0.959	1.223621557
0.964	1.223121506
0.969	1.252800844
0.974	1.170432209
0.979	1.129080953
0.984	1.081393688
0.989	0.989019972
0.994	0.878472152
0.999	0.797937036
1.004	0.669381289
1.009	0.53965774
1.014	0.464124657
1.019	0.316727056
1.024	0.185669529
1.029	0.068784683
1.034	-0.098789257
1.039	-0.220009401
1.044	-0.342563523
1.049	-0.500466765
1.054	-0.606346936
1.059	-0.715061744
1.064	-0.837283006
1.069	-0.916651337
1.074	-0.995686808
1.079	-1.070553156
1.084	-1.110404259
1.089	-1.150255361
1.094	-1.168596656
1.099	-1.173599197
1.104	-1.162760697
1.109	-1.126578158
1.114	-1.090562303
1.119	-1.070386472
1.124	-0.957503049
1.129	-0.877967527
1.134	-0.767918742
1.139	-0.661204645
1.144	-0.570164397
1.149	-0.417096504
1.154	-0.28653852
1.159	-0.17432234
1.164	-0.011584257
1.169	0.134980435
1.174	0.229522055
1.179	0.443282092
1.184	0.508477742
1.189	0.62686274
1.194	0.773593099
1.199	0.859630806
1.204	0.981016618
1.209	1.047379053
1.214	1.122077701
1.219	1.153258207
1.224	1.214784785
1.229	1.223454873
1.234	1.222621455
1.239	1.210282803
1.244	1.222788139
1.249	1.129914371
1.254	1.044711099
1.259	1.005527239
1.264	0.868300894
1.269	0.764422451
1.274	0.68555468
1.279	0.521483128
1.284	0.446116729
1.289	0.326564437
1.294	0.166994359
1.299	0.026766186
1.304	-0.085283311
1.309	-0.275200478
1.314	-0.380913965
1.319	-0.478456906
1.324	-0.631858166
1.329	-0.742407511
1.334	-0.824610479
1.339	-0.938327828
1.344	-1.007858776
1.349	-1.05704721
1.354	-1.121075567
1.359	-1.151589338
1.364	-1.173599197
1.369	-1.170931243
1.374	-1.15709193
1.379	-1.132747485
1.384	-1.07572238
1.389	-1.021864773
1.394	-0.954835095
1.399	-0.848621049
1.404	-0.768085425
1.409	-0.662705305
1.414	-0.528145899
1.419	-0.420097825
1.424	-0.281703171
1.429	-0.125967832
1.434	-0.019420927
1.439	0.133479774
1.444	0.297885202
1.449	0.41827142
1.454	0.522817105
1.459	0.678385253
1.464	0.758253125
1.469	0.886308822
1.474	0.998357811
1.479	1.0403758
1.484	1.130248247
1.489	1.176268167
1.494	1.212950249
1.499	1.222788139
1.504	1.222954823
1.509	1.214117542
1.514	1.150590253
1.519	1.125746265
1.524	1.064886421
1.529	0.983351204
1.534	0.85979749
1.539	0.775927686
1.544	0.641368787
1.549	0.518481807
1.554	0.449951977
1.559	0.223519413
1.564	0.164159722
1.569	0.038938154
1.574	-0.128135735
1.579	-0.242185944
1.584	-0.380413406
1.589	-0.525477945
1.594	-0.623354762
1.599	-0.745408832
1.604	-0.852789664
1.609	-0.929490548
1.614	-1.046542586
1.619	-1.076389115
1.624	-1.116906952
1.629	-1.155757953
1.634	-1.17126461
1.639	-1.172765271
1.644	-1.184270505
1.649	-1.126244791
1.654	-1.084893028
1.659	-1.00602424
1.664	-0.933492479
1.669	-0.865795558
1.674	-0.745408832
1.679	-0.644364011
1.684	-0.55265652
1.689	-0.386749924
1.694	-0.266196514
1.699	-0.147977691
1.704	0.02209752
1.709	0.155989684
1.714	0.289548481
1.719	0.44961861
1.724	0.528986432
1.729	0.670715266
1.734	0.790767608
1.739	0.884641478
1.744	0.998357811
1.749	1.069721771
1.754	1.129914371
1.759	1.178935613
1.764	1.219953501
1.769	1.223955432
1.774	1.226122828
1.779	1.207281482
1.784	1.1597609
1.789	1.120743724
1.794	1.034706525
1.799	0.991354558
1.804	0.843790273
1.809	0.749082478
1.814	0.668213995
1.819	0.488635278
1.824	0.430110021
1.829	0.30322111
1.834	0.133479774
1.839	0.000921588
1.844	-0.101623895
1.849	-0.275033794
1.854	-0.448110326
1.859	-0.505969357
1.864	-0.677378545
1.869	-0.758748094
1.874	-0.846120287
1.879	-0.953501118
1.884	-1.018530084
1.889	-1.076889166
1.894	-1.130413406
1.899	-1.156258004
1.904	-1.173599197
1.909	-1.170264
1.914	-1.151922706
1.919	-1.12124225
1.924	-1.064050462
1.929	-1.010860098
1.934	-0.934159213
1.939	-0.838283108
1.944	-0.753745553
1.949	-0.639695345
1.954	-0.506469407
1.959	-0.40075592
1.964	-0.241518701
1.969	-0.101790578
1.974	0.009758868
1.979	0.207178829
1.984	0.338736406
1.989	0.436279347
1.994	0.56516897
1.999	0.703729292
2.004	0.778929007
2.009	0.927493394
2.014	1.005860606
2.019	1.044877782
2.024	1.135917014
2.029	1.185772182
2.034	1.214117542
2.039	1.22478885
2.044	1.224955534
2.049	1.208448775
2.054	1.146755006
2.059	1.121911017
2.064	1.039709066
2.069	0.970178626
2.074	0.84712547
2.079	0.749749721
2.084	0.612856235
2.089	0.496805824
2.094	0.421939476
2.099	0.268705915
2.104	0.145818427
2.109	-0.005247739
2.114	-0.151312379
2.119	-0.259026578
2.124	-0.413094573
2.129	-0.544152607
2.134	-0.643363401
2.139	-0.787093963
2.144	-0.875966816
2.149	-0.944163787
2.154	-1.03303664
2.159	-1.085393079
2.164	-1.122742911
2.169	-1.161427228
2.174	-1.174432615
2.179	-1.172765271
2.184	-1.14825465
2.189	-1.11440619
2.194	-1.075889064
2.199	-0.996353542
2.204	-0.923821272
2.209	-0.848287682
2.214	-0.723065606
2.219	-0.637527442
2.224	-0.519975353
2.229	-0.362906037
2.234	-0.244853898
2.239	-0.108459955
2.244	0.057112766
2.249	0.175664956
2.254	0.343405072
2.259	0.430443389
2.264	0.549828997
2.269	0.704729901
2.274	0.809942321
2.279	0.904983484
2.284	1.01486457
2.289	1.096733662
2.294	1.143587001
2.299	1.195109513
2.304	1.216452129
2.309	1.224455483
2.314	1.221454162
2.319	1.201612207
2.324	1.152257597
2.329	1.111239709
2.334	1.028537199
2.339	0.985851967
2.344	0.822280974
2.349	0.735243165
2.354	0.645037351
2.359	0.464124657
2.364	0.412602145
2.369	0.285546549
2.374	0.111303232
2.379	-0.015085629
2.384	-0.135305163
2.389	-0.299877782
2.394	-0.412927889
2.399	-0.535982569
2.404	-0.674043856
2.409	-0.766251397
2.414	-0.9256553
2.419	-0.965173036
2.424	-1.024866094
2.429	-1.084893028
2.434	-1.128412186
2.439	-1.157758664
2.444	-1.173932564
2.449	-1.169097215
2.454	-1.15359005
2.459	-1.115072924
2.464	-1.060882458
2.469	-1.009192753
2.474	-0.924988566
2.479	-0.835615662
2.484	-0.757580801
2.489	-0.630024139
2.494	-0.514472761
2.499	-0.420264509
2.504	-0.255358522
2.509	-0.130136447
2.514	-0.026757546
2.519	0.141316445
2.524	0.304221212
2.529	0.412435461
2.534	0.558666277
2.539	0.655041417
2.544	0.749582529
2.549	0.871135532
2.554	0.985018549
2.559	1.035540451
2.564	1.124578971
2.569	1.150090202
2.574	1.203779602
2.579	1.258636803
2.584	1.226789562
2.589	1.217285547
2.594	1.181103517
2.599	1.139251702
2.604	1.102569621
2.609	1.01736584
2.614	0.968344598
2.619	0.820613629
2.624	0.723905122
2.629	0.625528763
2.634	0.467125978
2.639	0.412768828
2.644	0.301720449
2.649	0.137314514
2.654	0.002755615
2.659	-0.097121913
2.664	-0.257359234
2.669	-0.379246621
2.674	-0.472120896
2.679	-0.621020175
2.684	-0.720897703
2.689	-0.799599299
2.694	-0.913816699
2.699	-0.981846986
2.704	-1.037538622
2.709	-1.099732951
2.714	-1.133748094
2.719	-1.160926669
2.724	-1.172765271
2.729	-1.171431294
2.734	-1.154090609
2.739	-1.112738845
2.744	-1.065050564
2.749	-1.019196819
2.754	-0.944830521
2.759	-0.869964173
2.764	-0.789261358
2.769	-0.672042636
2.774	-0.58400371
2.779	-0.463616983
2.784	-0.330724921
2.789	-0.226512095
2.794	-0.079113985
2.799	0.063282092
2.804	0.154655707
2.809	0.337736305
2.814	0.439280669
2.819	0.495471847
2.824	0.66988134
2.829	0.759420419
2.834	0.831784988
2.839	0.980516567
2.844	1.028537199
2.849	1.085061744
2.854	1.132415642
2.859	1.18510494
2.864	1.215784887
2.869	1.217118864
2.874	1.22328819
2.879	1.211449588
2.884	1.154258309
2.889	1.127080242
2.894	1.066220398
2.899	1.003359843
2.904	0.936497357
2.909	0.819112969
2.914	0.720069875
2.919	0.623861419
2.924	0.491803791
2.929	0.4271087
2.934	0.309723803
2.939	0.175664956
2.944	0.038604787
2.949	-0.060438815
2.954	-0.193330877
2.959	-0.318552953
2.964	-0.411927787
2.969	-0.545819951
2.974	-0.652033997
2.979	-0.732236254
2.984	-0.843952383
2.989	-0.922820663
2.994	-0.979179032
2.999	-1.055879917
3.004	-1.099566267
3.009	-1.128912745
3.014	-1.158592591
3.019	-1.168429973
3.024	-1.163594623
3.029	-1.149921994
3.034	-1.124744131
3.039	-1.098565657
3.044	-1.031869346
3.049	-0.976344395
3.054	-0.915817918
3.059	-0.818941203
3.064	-0.743407613
3.069	-0.654034709
3.074	-0.533481299
3.079	-0.435938358
3.084	-0.322221008
3.089	-0.186494817
3.094	-0.089118051
3.099	0.032602145
3.104	0.167994969
3.109	0.281544618
3.114	0.424774113
3.119	0.483133194
3.124	0.588345614
3.129	0.718902582
3.134	0.806107582
3.139	0.880639547
3.144	1.000858573
3.149	1.045878392
3.154	1.118076278
3.159	1.147088881
3.164	1.199778179
3.169	1.214784785
3.174	1.222788139
3.179	1.218786208
3.184	1.218619524
3.189	1.155592286
3.194	1.131581716
3.199	1.10006835
3.204	1.01636523
3.209	0.969011332
3.214	0.857963462
3.219	0.761587814
3.224	0.687222025
3.229	0.575006352
3.234	0.483133194
3.239	0.405432209
3.244	0.278376613
3.249	0.144985009
3.254	0.040105448
3.259	-0.073278026
3.264	-0.199166836
3.269	-0.29487575
3.274	-0.415429159
3.279	-0.526811922
3.284	-0.607514229
3.289	-0.714228326
3.294	-0.807603161
3.299	-0.871130958
3.304	-0.964839669
3.309	-1.020197429
3.314	-1.059715164
3.319	-1.107902988
3.324	-1.134248145
3.329	-1.160093251
3.334	-1.167429871
3.339	-1.163261256
3.344	-1.155591269
3.349	-1.127412085
3.354	-1.092563015
3.359	-1.055379866
3.364	-0.988516872
3.369	-0.928989989
3.374	-0.945163889
3.379	-0.771420114
3.384	-0.693885812
3.389	-0.616018142
3.394	-0.495798099
3.399	-0.405757953
3.404	-0.307548277
3.409	-0.175322949
3.414	-0.080281279
3.419	0.022764254
3.424	0.159824423
3.429	0.269205966
3.434	0.401097418
3.439	0.453620033
3.444	0.553997612
3.449	0.686721974
3.454	0.77025841
3.459	0.830284328
3.464	0.96500991
3.469	1.016699106
3.474	1.048545838
3.479	1.125412389
3.484	1.146755006
3.489	1.188106261
3.494	1.214618101
3.499	1.219119575
3.504	1.220286869
3.509	1.218119474
3.514	1.178935613
3.519	1.141919656
3.524	1.109405681
3.529	1.038708456
3.534	1.013697784
3.539	0.902482722
3.544	0.819946895
3.549	0.757419707
3.554	0.646204137
3.559	0.549161754
3.564	0.450452028
3.569	0.369416861
3.574	0.287380577
3.579	0.178666277
3.584	0.052110733
3.589	-0.03959625
3.594	-0.146977081
3.599	-0.265529271
3.604	-0.348066114
3.609	-0.460448979
3.614	-0.562994461
3.619	-0.675377833
3.624	-0.734737524
3.629	-0.818607836
3.634	-0.87763416
3.639	-0.952834384
3.644	-1.00902607
3.649	-1.04720932
3.654	-1.106235644
3.659	-1.128245503
3.664	-1.208281075
3.669	-1.164761917
3.674	-1.16342794
3.679	-1.156258004
3.684	-1.141751448
3.689	-1.120408832
3.694	-1.092729698
3.699	-1.036538012
3.704	-0.983347647
3.709	-0.940995782
3.714	-0.900310753
3.719	-0.808603263
3.724	-0.725900244
3.729	-0.628023427
3.734	-0.547987854
3.739	-0.463783667
3.744	-0.347398872
3.749	-0.261194481
3.754	-0.162817614
3.759	-0.043264813
3.764	0.016594928
3.769	0.153988972
3.774	0.283211963
3.779	0.382755615
3.784	0.471127909
3.789	0.542825744
3.794	0.62336086
3.799	0.730074449
3.804	0.801772284
3.809	0.860630908
3.814	0.981850544
3.819	1.023535166
3.824	1.059050462
3.829	1.125746265
3.834	1.145921588
3.839	1.179102297
3.844	1.212783565
3.849	1.218619524
3.854	1.213784175
3.859	1.209949436
3.864	1.224955534
3.869	1.156759579
3.874	1.133416252
3.879	1.094399075
3.884	1.0350404
3.889	0.987853186
3.894	0.908318681
3.899	0.826782956
3.904	0.74474718
3.909	0.682219992
3.914	0.581676237
3.919	0.467125978
3.924	0.446283413
3.929	0.335735085
3.934	0.216016109
3.939	0.143984399
3.944	0.033435563
3.949	-0.066942016
3.954	-0.148144374
3.959	-0.253857862
3.964	-0.355902785
3.969	-0.432269794
3.974	-0.534815276
3.979	-0.617352119
3.984	-0.677711912
3.989	-0.770420012
3.994	-0.855290934
3.999	-0.944663838
4.004	-0.970008385
4.009	-1.016529373
4.014	-1.140250788
4.019	-1.095564336
4.024	-1.114739557
4.029	-1.136082173
4.034	-1.15509071
4.039	-1.161260037
4.044	-1.163261256
4.049	-1.14625343
4.054	-1.131914066
4.059	-1.11240497
4.064	-1.069052495
4.069	-1.034870668
4.074	-0.993518904
4.079	-0.925821984
4.084	-0.871964885
4.089	-0.810937849
4.094	-0.729234932
4.099	-0.667540655
4.104	-0.587005031
4.109	-0.499466155
4.114	-0.427434445
4.119	-0.357236762
4.124	-0.230013975
4.129	-0.152646356
4.134	-0.049767507
4.139	0.047942118
4.144	0.133479774
4.149	0.254032676
4.154	0.346239709
4.159	0.429609462
4.164	0.475296524
4.169	0.568670343
4.174	0.633698801
4.179	0.742579785
4.184	0.804773605
4.189	0.853794847
4.194	0.982017227
4.199	1.015865179
4.204	1.040875851
4.209	1.116075058
4.214	1.128747586
4.219	1.150256886
4.224	1.197443592
4.229	1.209782244
4.234	1.215284836
4.239	1.215451519
4.244	1.208448775
4.249	1.196943541
4.254	1.150756937
4.259	1.130748298
4.264	1.116575617
4.269	1.043877172
4.274	1.015031253
4.279	0.98068325
4.284	0.873470119
4.289	0.818112359
4.294	0.750249771
4.299	0.67871862
4.304	0.607687519
4.309	0.493971186
4.314	0.447784074
4.319	0.403764864
4.324	0.288714554
4.329	0.183334943
4.334	0.126643206
4.339	0.010258919
4.344	-0.069609462
4.349	-0.139640461
4.354	-0.261361165
4.359	-0.334226293
4.364	-0.397921283
4.369	-0.504468696
4.374	-0.570164397
4.379	-0.631524799
4.384	-0.718730308
4.389	-0.777256073
4.394	-0.834281685
4.399	-0.900477437
4.404	-0.94282981
4.409	-1.06588449
4.414	-1.042874022
4.419	-1.073721161
4.424	-1.108236864
4.429	-1.132580801
4.434	-1.139750737
4.439	-1.152923315
4.444	-1.153256683
4.449	-1.153756733
4.454	-1.147920774
4.459	-1.13108014
4.464	-1.11340558
4.469	-1.088061033
4.474	-1.052378545
4.479	-1.022865383
4.484	-0.968007674
4.489	-0.920153217
4.494	-0.871130958
4.499	-0.808769946
4.504	-0.749577447
4.509	-0.698054426
4.514	-0.614850849
4.519	-0.548487905
4.524	-0.488128113
4.529	-0.392252007
4.534	-0.317552343
4.539	-0.255858573
4.544	-0.14547642
4.549	-0.070276705
4.554	-0.001079632
4.559	0.116805824
4.564	0.182501525
4.569	0.276209218
4.574	0.391259528
4.579	0.445783362
4.584	0.468293272
4.589	0.562334333
4.594	0.632865383
4.599	0.713233814
4.604	0.775927686
4.609	0.827283515
4.614	0.905150676
4.619	0.985518599
4.624	1.022367873
4.629	1.042710387
4.634	1.111573077
4.639	1.125746265
4.644	1.145921588
4.649	1.165262984
4.654	1.197110225
4.659	1.197777467
4.664	1.212950249
4.669	1.214117542
4.674	1.2081149
4.679	1.193275485
4.684	1.172599604
4.689	1.135583647
4.694	1.121911017
4.699	1.094899634
4.704	1.03353974
4.709	1.005527239
4.714	0.979015906
4.719	0.87013543
4.724	0.819946895
4.729	0.774927076
4.734	0.710732544
4.739	0.643703374
4.744	0.568670343
4.749	0.470794542
4.754	0.453786716
4.759	0.393426923
4.764	0.298885812
4.769	0.208179439
4.774	0.145818427
4.779	0.052944151
4.784	-0.008582935
4.789	-0.08961861
4.794	-0.170320917
4.799	-0.232014686
4.804	-0.317552343
4.809	-0.395253329
4.814	-0.450444405
4.819	-0.53398135
4.824	-0.598510265
4.829	-0.649532727
4.834	-0.725233001
4.839	-0.78009071
4.844	-0.818607836
4.849	-0.883136752
4.854	-0.924655199
4.859	-0.959837128
4.864	-1.008858878
4.869	-1.041039994
4.874	-1.065551123
4.879	-1.100399685
4.884	-1.113072213
4.889	-1.133581411
4.894	-1.14475277
4.899	-1.151756022
4.904	-1.156758055
4.909	-1.149921994
4.914	-1.141418081
4.919	-1.133247535
4.924	-1.108570231
4.929	-1.089228326
4.934	-1.06438383
4.939	-1.030202002
4.944	-0.995686808
4.949	-0.962005031
4.954	-0.915817918
4.959	-0.879301504
4.964	-0.825277721
4.969	-0.76975277
4.974	-0.725566369
4.979	-0.696387082
4.984	-0.603012247
4.989	-0.549988566
4.994	-0.472954314
4.999	-0.407759173
5.004	-0.350734069
5.009	-0.265863147
5.014	-0.197166125
5.019	-0.145309737
5.024	-0.053436071
5.029	0.000921588
5.034	0.072286055
5.039	0.165827066
5.044	0.240860098
5.049	0.295217248
5.054	0.404765474
5.059	0.443782651
5.064	0.442448674
5.069	0.54015779
5.074	0.607520835
5.079	0.678551936
5.084	0.743580394
5.089	0.782763746
5.094	0.83095157
5.099	0.894979419
5.104	0.968511282
5.109	1.003026476
5.114	1.031038469
5.119	1.060051072
5.124	1.111073026
5.129	1.128747586
5.134	1.13675094
5.139	1.159093658
5.144	1.17876893
5.149	1.204946895
5.154	1.211116221
5.159	1.212450198
5.164	1.210449487
5.169	1.206447556
5.174	1.190607531
5.179	1.171265627
5.184	1.144754294
5.189	1.132248958
5.194	1.119243063
5.199	1.075224362
5.204	1.040709168
5.209	1.02370185
5.214	0.990020581
5.219	0.936330674
5.224	0.874470221
5.229	0.815611597
5.234	0.77509376
5.239	0.737243876
5.244	0.671215317
5.249	0.611522767
5.254	0.544993648
5.259	0.459122624
5.264	0.466125877
5.269	0.417604177
5.274	0.334067741
5.279	0.276875953
5.284	0.198008182
5.289	0.119139902
5.294	0.060781329
5.299	0.000921588
5.304	-0.06460743
5.309	-0.117964478
5.314	-0.209671461
5.319	-0.259860504
5.324	-0.3600714
5.329	-0.381247332
5.334	-0.437605702
5.339	-0.481958786
5.344	-0.550822492
5.349	-0.601844954
5.354	-0.643696768
5.359	-0.726566978
5.364	-0.751911526
5.369	-0.78642672
5.374	-0.840451011
5.379	-0.877134109
5.384	-0.914483941
5.389	-0.957669733
5.394	-0.985014991
5.399	-1.017696158
5.404	-1.045375292
5.409	-1.066551225
5.414	-1.152923315
5.419	-1.10706957
5.424	-1.118741488
5.429	-1.133247535
5.434	-1.143252109
5.439	-1.166429261
5.444	-1.146920673
5.449	-1.142418691
5.454	-1.13841676
5.459	-1.143585476
5.464	-1.118741488
5.469	-1.108570231
5.474	-1.092229647
5.479	-1.065551123
5.484	-1.047543195
5.489	-1.069052495
5.494	-0.988516872
5.499	-0.963172324
5.504	-0.923487905
5.509	-0.887138175
5.514	-0.856458227
5.519	-0.811104533
5.524	-0.772587407
5.529	-0.735070891
5.534	-0.682213894
5.539	-0.640362079
5.544	-0.601178219
5.549	-0.535148643
5.554	-0.486960819
5.559	-0.443775028
5.564	-0.372410052
5.569	-0.322221008
5.574	-0.275200478
5.579	-0.207336874
5.584	-0.179658248
5.589	-0.105792509
5.594	-0.029091625
5.599	0.013926974
5.604	0.071952688
5.609	0.139649101
5.614	0.177999543
5.619	0.26203603
5.624	0.326897805
5.629	0.380254853
5.634	0.438446743
5.639	0.473128621
5.644	0.478131162
5.649	0.544326405
5.654	0.589512908
5.659	0.648038673
5.664	0.726739252
5.669	0.745747789
5.674	0.779595741
5.679	0.827783565
5.684	0.866300183
5.689	0.91949004
5.694	0.980016516
5.699	1.002692601
5.704	1.018699817
5.709	1.042710387
5.714	1.070889064
5.719	1.111239709
5.724	1.128080344
5.729	1.136083698
5.734	1.146588322
5.739	1.167264204
5.744	1.191941508
5.749	1.200278229
5.754	1.232458837
5.759	1.21011612
5.764	1.212783565
5.769	1.209448877
5.774	1.208615459
5.779	1.200444913
5.784	1.186105549
5.789	1.164762933
5.794	1.157926873
5.799	1.120910916
5.804	1.128413711
5.809	1.109572365
5.814	1.07072238
5.819	1.043710489
5.824	1.028037148
5.829	1.005360555
5.834	0.988353237
5.839	0.946501931
5.844	0.882974134
5.849	0.848792814
5.854	0.806440949
5.859	0.77125902
5.864	0.741912542
5.869	0.698060524
5.874	0.649205458
5.879	0.608854812
5.884	0.550162364
5.889	0.495471847
5.894	0.456121303
5.899	0.446116729
5.904	0.419104838
5.909	0.361746367
5.914	0.300719839
5.919	0.234024037
5.924	0.20134287
5.929	0.145151692
5.934	0.112137158
5.939	0.050276705
5.944	-0.00391427
5.949	-0.038762832
5.954	-0.092786614
5.959	-0.147143765
5.964	-0.184493597
5.969	-0.236850036
5.974	-0.283704391
5.979	-0.32138759
5.984	-0.37574474
5.989	-0.418597164
5.994	-0.454446336
5.999	-0.506636091
6.004	-0.547487804
6.009	-0.580001779
6.014	-0.625855524
6.019	-0.667707338
6.024	-0.694719738
6.029	-0.743074245
6.034	-0.770920063
6.039	-0.837616374
6.044	-0.835949029
6.049	-0.865295508
6.054	-0.892307399
6.059	-0.92415464
6.064	-0.947498475
6.069	-0.974010316
6.074	-1.00168945
6.079	-1.020364112
6.084	-1.039039282
6.089	-1.057547261
6.094	-1.069552546
6.099	-1.08939501
6.104	-1.094563726
6.109	-1.108403547
6.114	-1.122409544
6.119	-1.129912847
6.124	-1.133414727
6.129	-1.142084816
6.134	-1.143085425
6.139	-1.144086035
6.144	-1.143418793
6.149	-1.141751448
6.154	-1.13841676
6.159	-1.133080852
6.164	-1.141918132
6.169	-1.115740167
6.174	-1.109070282
6.179	-1.093896992
6.184	-1.082558441
6.189	-1.068219077
6.194	-1.047709879
6.199	-1.03303664
6.204	-1.01052673
6.209	-0.988350188
6.214	-0.974177
6.219	-0.946164498
6.224	-0.922153928
6.229	-0.907314005
6.234	-0.884303537
6.239	-0.847954314
6.244	-0.824110428
6.249	-0.7899286
6.254	-0.760748806
6.259	-0.734403649
6.264	-0.697053816
6.269	-0.668207897
6.274	-0.637194075
6.279	-0.597676339
6.284	-0.56983103
6.289	-0.534648592
6.294	-0.492463411
6.299	-0.458614951
6.304	-0.422765779
6.309	-0.380913965
6.314	-0.348399482
6.319	-0.305380374
6.324	-0.265696463
6.329	-0.234849324
6.334	-0.187995477
6.339	-0.165818935
6.344	-0.116463817
6.349	-0.068609361
6.354	-0.031092845
6.359	-0.00191305
6.364	0.051110123
6.369	0.092294695
6.374	0.115471847
6.379	0.166660992
6.384	0.1988416
6.389	0.217350086
6.394	0.290715266
6.399	0.329399075
6.404	0.367082275
6.409	0.417104126
6.414	0.440781329
6.419	0.458455382
6.424	0.455787936
6.429	0.485967832
6.434	0.524817817
6.439	0.567503557
6.444	0.598516872
6.449	0.635199461
6.454	0.682720043
6.459	0.706897296
6.464	0.739245096
6.469	0.758419809
6.474	0.781263086
6.479	0.812110225
6.484	0.841122828
6.489	0.853628163
6.494	0.893645442
6.499	0.944334028
6.504	0.937331284
6.509	0.991021191
6.514	1.003526527
6.519	1.017199156
6.524	1.054381797
6.529	1.037707846
6.534	1.049046397
6.539	1.094399075
6.544	1.113907663
6.549	1.121077599
6.554	1.129414321
6.559	1.132915693
6.564	1.140085629
6.569	1.144587611
6.574	1.155258919
6.579	1.226289511
6.584	1.190440848
6.589	1.21011612
6.594	1.200444913
6.599	1.204113477
6.604	1.206280872
6.609	1.207948216
6.614	1.210282803
6.619	1.208448775
6.624	1.210449487
6.629	1.206614239
6.634	1.2027795
6.639	1.198444202
6.644	1.191774825
6.649	1.183270912
6.654	1.170598892
6.659	1.1597609
6.664	1.149756327
6.669	1.140752363
6.674	1.134416353
6.679	1.131915591
6.684	1.125746265
6.689	1.118576329
6.694	1.111239709
6.699	1.081893739
6.704	1.055882458
6.709	1.045044466
6.714	1.033372548
6.719	1.02270124
6.724	1.015698496
6.729	1.001025257
6.734	0.992021293
6.739	0.980516567
6.744	0.953171308
6.749	0.919323356
6.754	0.877638734
6.759	0.85496214
6.764	0.83628697
6.769	0.813610885
6.774	0.790934292
6.779	0.775427127
6.784	0.757085832
6.789	0.733909188
6.794	0.717568605
6.799	0.697726649
6.804	0.667880628
6.809	0.638200783
6.814	0.609521547
6.819	0.579508334
6.824	0.560166938
6.829	0.515480486
6.834	0.49513848
6.839	0.465458634
6.844	0.43978072
6.849	0.469293881
6.854	0.446116729
6.859	0.434778687
6.864	0.410101382
6.869	0.386090812
6.874	0.340237067
6.879	0.3183944
6.884	0.29971923
6.889	0.246362689
6.894	0.226020175
6.899	0.207845564
6.904	0.182334333
6.909	0.156323051
6.914	0.13081182
6.919	0.115471847
6.924	0.078622065
6.929	0.055112054
6.934	0.027266236
6.939	0.007590965
6.944	-0.016086238
6.949	-0.041764153
6.954	-0.061272741
6.959	-0.086450605
6.964	-0.123299878
6.969	-0.132303842
6.974	-0.157148338
6.979	-0.181992835
6.984	-0.220676136
6.989	-0.229346732
6.994	-0.250522665
6.999	-0.26602983
7.004	-0.2953758
7.009	-0.316885608
7.014	-0.334393485
7.019	-0.36157206
7.024	-0.381247332
7.029	-0.396587306
7.034	-0.425099858
7.039	-0.443274977
7.044	-0.460115611
7.049	-0.484792916
7.054	-0.503301403
7.059	-0.521142647
7.064	-0.542651946
7.069	-0.559493089
7.074	-0.576833774
7.079	-0.597342972
7.084	-0.624688231
7.089	-0.631524799
7.094	-0.666373869
7.099	-0.66687392
7.104	-0.680046499
7.109	-0.69822111
7.114	-0.710226395
7.119	-0.725066318
7.124	-0.739572873
7.129	-0.75608014
7.134	-0.77025282
7.139	-0.786593404
7.144	-0.79376334
7.149	-0.811104533
7.154	-0.823443185
7.159	-0.833781126
7.164	-0.849121608
7.169	-0.884303537
7.174	-0.9256553
7.179	-0.887638734
7.184	-0.893474693
7.189	-0.901811414
7.194	-0.918318681
7.199	-0.928656622
7.204	-0.933825846
7.209	-0.94916582
7.214	-1.008858878
7.219	-0.963672375
7.224	-0.976177711
7.229	-0.986348968
7.234	-1.00168945
7.239	-1.058214504
7.244	-1.012360758
7.249	-1.019030135
7.254	-1.02570002
7.259	-1.029201392
7.264	-1.037705305
7.269	-1.044708558
7.274	-1.050877884
7.279	-1.05804782
7.284	-1.063549903
7.289	-1.068385761
7.294	-1.076389115
7.299	-1.07955712
7.304	-1.082391757
7.309	-1.087727665
7.314	-1.092062964
7.319	-1.094897601
7.324	-1.100233001
7.329	-1.104734983
7.334	-1.101066928
7.339	-1.109737524
7.344	-1.108903598
7.349	-1.111238185
7.354	-1.117907562
7.359	-1.118240929
7.364	-1.120408832
7.369	-1.126911526
7.374	-1.124410255
7.379	-1.12957948
7.384	-1.127078209
7.389	-1.127244893
7.394	-1.13108014
7.399	-1.128745553
7.404	-1.125577549
7.409	-1.130580089
7.414	-1.127578768
7.419	-1.127578768
7.424	-1.133414727
7.429	-1.131580191
7.434	-1.128078819
7.439	-1.131580191
7.444	-1.127078209
7.449	-1.129079429
7.454	-1.130913457
7.459	-1.128078819
7.464	-1.127244893
7.469	-1.133080852
7.474	-1.129079429
7.479	-1.127745452
7.484	-1.12957948
7.489	-1.130746773
7.494	-1.12857887
7.499	-1.13007953
7.504	-1.126578158
7.509	-1.129412796
7.514	-1.130413406
7.519	-1.126911526
7.524	-1.125410865
7.529	-1.128245503
7.534	-1.129912847
7.539	-1.126578158
7.544	-1.128245503
7.549	-1.126911526
7.554	-1.127078209
7.559	-1.127078209
7.564	-1.126244791
7.569	-1.13108014
7.574	-1.126411475
7.579	-1.125077498
7.584	-1.126078108
7.589	-1.127412085
7.594	-1.155424078
7.599	-1.12957948
7.604	-1.125410865
7.609	-1.126578158
7.614	-1.130580089
7.619	-1.12857887
7.624	-1.126078108
7.629	-1.13108014
7.634	-1.126244791
7.639	-1.124410255
7.644	-1.128745553
7.649	-1.124910814
7.654	-1.119908273
7.659	-1.128745553
7.664	-1.123410153
7.669	-1.126578158
7.674	-1.126911526
7.679	-1.127078209
7.684	-1.124076888
7.689	-1.128078819
7.694	-1.175766592
7.699	-1.127912135
7.704	-1.126744842
7.709	-1.128078819
7.714	-1.127244893
7.719	-1.129412796
7.724	-1.125244181
7.729	-1.131580191
7.734	-1.127078209
7.739	-1.125910916
7.744	-1.12857887
7.749	-1.12857887
7.754	-1.127244893
7.759	-1.130580089
7.764	-1.127078209
7.769	-1.12857887
7.774	-1.130246214
7.779	-1.125577549
7.784	-1.127578768
7.789	-1.131246824
7.794	-1.127244893
7.799	-1.127078209
7.804	-1.129246112
7.809	-1.128245503
7.814	-1.119408222
7.819	-1.12957948
7.824	-1.126244791
7.829	-1.125410865
7.834	-1.145753379
7.839	-1.129246112
7.844	-1.125744232
7.849	-1.129079429
7.854	-1.128412186
7.859	-1.125910916
7.864	-1.127745452
7.869	-1.128745553
7.874	-1.127412085
7.879	-1.127412085
7.884	-1.127412085
7.889	-1.127412085
7.894	-1.127745452
7.899	-1.126078108
7.904	-1.128745553
7.909	-1.127578768
7.914	-1.129079429
7.919	-1.130413406
7.924	-1.127912135
7.929	-1.12857887
7.934	-1.130246214
7.939	-1.126244791
7.944	-1.125410865
7.949	-1.128745553
7.954	-1.125077498
7.959	-1.127745452
7.964	-1.127578768
7.969	-1.127745452
7.974	-1.120075465
7.979	-1.12857887
7.984	-1.125744232
7.989	-1.125910916
7.994	-1.128912745
7.999	-1.125577549
8.004	-1.124243572
8.009	-1.128245503
8.014	-1.125077498
8.019	-1.124910814
8.024	-1.125577549
8.029	-1.124243572
8.034	-1.12324347
8.039	-1.126244791
8.044	-1.123076786
8.049	-1.124410255
8.054	-1.124577447
8.059	-1.124243572
8.064	-1.126744842
8.069	-1.124744131
8.074	-1.123910204
8.079	-1.127078209
8.084	-1.12324347
8.089	-1.123576837
8.094	-1.127412085
8.099	-1.12224286
8.104	-1.122742911
8.109	-1.127244893
8.114	-1.122409544
8.119	-1.12324347
8.124	-1.125910916
8.129	-1.124744131
8.134	-1.122409544
8.139	-1.125744232
8.144	-1.122576227
8.149	-1.121909493
8.154	-1.125744232
8.159	-1.123410153
8.164	-1.121909493
8.169	-1.126911526
8.174	-1.122409544
8.179	-1.124076888
8.184	-1.124076888
8.189	-1.122742911
8.194	-1.123743521
8.199	-1.125410865
8.204	-1.12324347
8.209	-1.124577447
8.214	-1.123743521
8.219	-1.122409544
8.224	-1.120575516
8.229	-1.125077498
8.234	-1.122409544
8.239	-1.126411475
8.244	-1.123076786
8.249	-1.123076786
8.254	-1.126244791
8.259	-1.124910814
8.264	-1.12224286
8.269	-1.127244893
8.274	-1.122576227
8.279	-1.124410255
8.284	-1.126244791
8.289	-1.124243572
8.294	-1.124410255
8.299	-1.125910916
8.304	-1.123910204
8.309	-1.125077498
8.314	-1.123910204
8.319	-1.123076786
8.324	-1.121909493
8.329	-1.126744842
8.334	-1.124410255
8.339	-1.124410255
8.344	-1.124243572
8.349	-1.123410153
8.354	-1.122576227
8.359	-1.125744232
8.364	-1.124910814
8.369	-1.12324347
8.374	-1.125577549
8.379	-1.123576837
8.384	-1.121075567
8.389	-1.125744232
8.394	-1.124410255
8.399	-1.126411475
8.404	-1.123076786
8.409	-1.123076786
8.414	-1.126411475
8.419	-1.123910204
8.424	-1.123410153
8.429	-1.128078819
8.434	-1.123576837
8.439	-1.123743521
8.444	-1.125910916
8.449	-1.125410865
8.454	-1.125077498
8.459	-1.127745452
8.464	-1.122576227
8.469	-1.12324347
8.474	-1.124243572
8.479	-1.124577447
8.484	-1.123743521
8.489	-1.125744232
8.494	-1.123410153
8.499	-1.123410153
8.504	-1.123910204
8.509	-1.12324347
8.514	-1.122409544
8.519	-1.125577549
8.524	-1.12224286
8.529	-1.12224286
8.534	-1.124910814
8.539	-1.12324347
8.544	-1.121075567
8.549	-1.124910814
8.554	-1.124076888
8.559	-1.121408934
8.564	-1.124243572
8.569	-1.12324347
8.574	-1.126078108
8.579	-1.124744131
8.584	-1.123410153
8.589	-1.126744842
8.594	-1.123076786
8.599	-1.122576227
8.604	-1.125077498
8.609	-1.124076888
8.614	-1.121909493
8.619	-1.125744232
8.624	-1.122909594
8.629	-1.12224286
8.634	-1.124243572
8.639	-1.122742911
8.644	-1.120742199
8.649	-1.125077498
8.654	-1.12324347
8.659	-1.123743521
8.664	-1.125244181
8.669	-1.125244181
8.674	-1.123576837
8.679	-1.123910204
8.684	-1.122409544
8.689	-1.123410153
8.694	-1.124410255
8.699	-1.123743521
8.704	-1.122409544
8.709	-1.126078108
8.714	-1.121742809
8.719	-1.12324347
8.724	-1.122409544
8.729	-1.122409544
8.734	-1.124910814
8.739	-1.124243572
8.744	-1.121742809
8.749	-1.127078209
8.754	-1.123743521
8.759	-1.122076176
8.764	-1.125910916
8.769	-1.124577447
8.774	-1.122409544
8.779	-1.125077498
8.784	-1.121576126
8.789	-1.12324347
8.794	-1.124410255
8.799	-1.122409544
8.804	-1.122576227
8.809	-1.126911526
8.814	-1.122076176
8.819	-1.122409544
8.824	-1.124577447
8.829	-1.124577447
8.834	-1.121075567
8.839	-1.125077498
8.844	-1.121075567
8.849	-1.125077498
8.854	-1.125077498
8.859	-1.122909594
8.864	-1.12124225
8.869	-1.125410865
8.874	-1.122909594
8.879	-1.122742911
8.884	-1.122409544
8.889	-1.121909493
8.894	-1.120408832
8.899	-1.124243572
8.904	-1.120575516
8.909	-1.125910916
8.914	-1.123910204
8.919	-1.123410153
8.924	-1.125410865
8.929	-1.124410255
8.934	-1.120242149
8.939	-1.125577549
8.944	-1.12224286
8.949	-1.122909594
8.954	-1.125577549
8.959	-1.12324347
8.964	-1.119574906
8.969	-1.126411475
8.974	-1.123410153
8.979	-1.125244181
8.984	-1.124577447
8.989	-1.124243572
8.994	-1.123743521
8.999	-1.125910916
9.004	-1.122576227
9.009	-1.12324347
9.014	-1.124243572
9.019	-1.123576837
9.024	-1.122076176
9.029	-1.125244181
9.034	-1.121075567
9.039	-1.121075567
9.044	-1.123743521
9.049	-1.124243572
9.054	-1.122409544
9.059	-1.124243572
9.064	-1.122409544
9.069	-1.124410255
9.074	-1.123076786
9.079	-1.124076888
9.084	-1.124243572
9.089	-1.124410255
9.094	-1.12224286
9.099	-1.126411475
9.104	-1.12224286
9.109	-1.124243572
9.114	-1.125410865
9.119	-1.123410153
9.124	-1.122076176
9.129	-1.125244181
9.134	-1.122409544
9.139	-1.122576227
9.144	-1.124577447
9.149	-1.124410255
9.154	-1.122076176
9.159	-1.125910916
9.164	-1.121408934
9.169	-1.12324347
9.174	-1.12324347
9.179	-1.121576126
9.184	-1.120242149
9.189	-1.125577549
9.194	-1.122076176
9.199	-1.121408934
9.204	-1.123910204
9.209	-1.122409544
9.214	-1.12324347
9.219	-1.122909594
9.224	-1.12124225
9.229	-1.122076176
9.234	-1.123576837
9.239	-1.120575516
9.244	-1.124076888
9.249	-1.122742911
9.254	-1.12124225
9.259	-1.125910916
9.264	-1.123576837
9.269	-1.122076176
9.274	-1.125744232
9.279	-1.121576126
9.284	-1.121576126
9.289	-1.127078209
9.294	-1.121576126
9.299	-1.122576227
9.304	-1.124076888
9.309	-1.12324347
9.314	-1.121576126
9.319	-1.124744131
9.324	-1.122409544
9.329	-1.121408934
9.334	-1.124076888
9.339	-1.123743521
9.344	-1.119074855
9.349	-1.125244181
9.354	-1.121075567
9.359	-1.121909493
9.364	-1.123576837
9.369	-1.121909493
9.374	-1.122742911
9.379	-1.123410153
9.384	-1.123076786
9.389	-1.123410153
9.394	-1.122742911
9.399	-1.121576126
9.404	-1.124910814
9.409	-1.12224286
9.414	-1.123076786
9.419	-1.126078108
9.424	-1.122576227
9.429	-1.122742911
9.434	-1.125244181
9.439	-1.124744131
9.444	-1.122076176
9.449	-1.125744232
9.454	-1.122576227
9.459	-1.122409544
9.464	-1.124243572
9.469	-1.122409544
9.474	-1.120908883
9.479	-1.125410865
9.484	-1.122409544
9.489	-1.121742809
9.494	-1.123576837
9.499	-1.122409544
9.504	-1.121408934
9.509	-1.125410865
9.514	-1.122076176
9.519	-1.123410153
9.524	-1.124076888
9.529	-1.121909493
9.534	-1.120408832
9.539	-1.125244181
9.544	-1.121408934
9.549	-1.122576227
9.554	-1.122909594
9.559	-1.121742809
9.564	-1.123576837
9.569	-1.123076786
9.574	-1.122909594
9.579	-1.124744131
9.584	-1.12324347
9.589	-1.12324347
9.594	-1.124076888
9.599	-1.12224286
9.604	-1.122409544
9.609	-1.125077498
9.614	-1.121742809
9.619	-1.122742911
9.624	-1.124243572
9.629	-1.122576227
9.634	-1.11974159
9.639	-1.125744232
9.644	-1.121075567
9.649	-1.122742911
9.654	-1.123743521
9.659	-1.122742911
9.664	-1.121909493
9.669	-1.123743521
9.674	-1.121075567
9.679	-1.120908883
9.684	-1.122909594
9.689	-1.122076176
9.694	-1.120408832
9.699	-1.123910204
9.704	-1.120408832
9.709	-1.122576227
9.714	-1.12324347
9.719	-1.120575516
9.724	-1.122576227
9.729	-1.123910204
9.734	-1.121576126
9.739	-1.125410865
9.744	-1.120575516
9.749	-1.12124225
9.754	-1.125910916
9.759	-1.123410153
9.764	-1.119908273
9.769	-1.124076888
9.774	-1.121408934
9.779	-1.120908883
9.784	-1.124243572
9.789	-1.122409544
9.794	-1.121576126
9.799	-1.124744131
9.804	-1.120242149
9.809	-1.122909594
9.814	-1.124910814
9.819	-1.121909493
9.824	-1.120575516
9.829	-1.124910814
9.834	-1.120075465
9.839	-1.121909493
9.844	-1.12224286
9.849	-1.12124225
9.854	-1.12124225
9.859	-1.123076786
9.864	-1.119908273
9.869	-1.12324347
9.874	-1.123576837
9.879	-1.123910204
9.884	-1.121576126
9.889	-1.124243572
9.894	-1.121909493
9.899	-1.12124225
9.904	-1.12324347
9.909	-1.122076176
9.914	-1.124577447
9.919	-1.123576837
9.924	-1.12124225
9.929	-1.125910916
9.934	-1.122742911
9.939	-1.121742809
9.944	-1.124076888
9.949	-1.123576837
9.954	-1.120908883
9.959	-1.124910814
9.964	-1.122576227
9.969	-1.122909594
9.974	-1.124410255
9.979	-1.122076176
9.984	-1.120575516
9.989	-1.125910916
[truncated: 336 more rows]
