# Supplementary material for: Liquid dynamics sloshing in cylindrical containers: A 3D free-surface reconstruction dataset
Source: Data Brief. 2020 Nov 28;33:106546. doi: 10.1016/j.dib.2020.106546 (PMC7725740; doi:10.1016/j.dib.2020.106546)
Supplement: Supplementary file 1 [file mmc1.zip › dibData_new/test9_damped.csv]

timeODS [s]	displacementODS [mm]
-0.001	-1.161926771
0.004	-1.265806738
0.009	-1.156758055
0.014	-1.136248857
0.019	-1.108903598
0.024	-1.061382
0.029	-1.014027594
0.034	-0.970341752
0.039	-0.878634262
0.044	-0.809269997
0.049	-0.745575008
0.054	-0.630190822
0.059	-0.568829912
0.064	-0.454946387
0.069	-0.317719026
0.074	-0.22484475
0.079	-0.119297947
0.084	0.011759579
0.089	0.105801148
0.094	0.237192042
0.099	0.380254853
0.104	0.398762832
0.109	0.521149761
0.114	0.655541976
0.119	0.737911119
0.124	0.8231149
0.129	0.94600188
0.134	1.000859081
0.139	1.051547667
0.144	1.122744944
0.149	1.143587509
0.154	1.191941508
0.159	1.206948115
0.164	1.221954721
0.169	1.221287478
0.174	1.187773402
0.179	1.186439425
0.184	1.137918234
0.189	1.111573585
0.194	1.045878392
0.199	0.99002109
0.204	0.902482722
0.209	0.82561617
0.214	0.722737829
0.219	0.637867415
0.224	0.544993648
0.229	0.466792611
0.234	0.356244283
0.239	0.234357404
0.244	0.112637209
0.249	0.010425602
0.254	-0.098288698
0.259	-0.227679388
0.264	-0.320887031
0.269	-0.42860123
0.274	-0.544485974
0.279	-0.62318757
0.284	-0.722565047
0.289	-0.803600722
0.294	-0.875299573
0.299	-0.953501118
0.304	-1.01586213
0.309	-1.060048531
0.314	-1.107569621
0.319	-1.135748806
0.324	-1.154757343
0.329	-1.166095386
0.334	-1.158758766
0.339	-1.145419504
0.344	-1.13491488
0.349	-1.089061134
0.354	-1.057713945
0.359	-0.98985034
0.364	-0.929990599
0.369	-0.876800234
0.374	-0.774421435
0.379	-0.694885913
0.384	-0.625021598
0.389	-0.499966206
0.394	-0.406925246
0.399	-0.315217756
0.404	-0.179991615
0.409	-0.074111444
0.414	0.030434749
0.419	0.162826253
0.424	0.274041823
0.429	0.401264102
0.434	0.455287885
0.439	0.559166328
0.444	0.683220602
0.449	0.774927584
0.454	0.841456195
0.459	0.965677152
0.464	1.026870363
0.469	1.057049751
0.474	1.128080852
0.479	1.156426212
0.484	1.197944151
0.489	1.219453451
0.494	1.235293475
0.499	1.222121405
0.504	1.182104126
0.509	1.156926263
0.514	1.131082173
0.519	1.078059
0.524	1.022535065
0.529	0.984851865
0.534	0.849126182
0.539	0.777761714
0.544	0.717402429
0.549	0.574673493
0.554	0.468126588
0.559	0.445950554
0.564	0.300553156
0.569	0.195507419
0.574	0.094629281
0.579	-0.046766186
0.584	-0.137806434
0.589	-0.241185334
0.594	-0.368241437
0.599	-0.460615662
0.604	-0.55999314
0.609	-0.673543297
0.614	-0.746908985
0.619	-0.916651337
0.624	-0.927155961
0.629	-0.969007775
0.634	-1.032702765
0.639	-1.081724515
0.644	-1.111237677
0.649	-1.143418793
0.654	-1.16142672
0.659	-1.16142672
0.664	-1.180268574
0.669	-1.137916201
0.674	-1.120908883
0.679	-1.069885913
0.684	-1.031535471
0.689	-0.984181065
0.694	-0.907647373
0.699	-0.831446539
0.704	-0.772587407
0.709	-0.658536691
0.714	-0.570664448
0.719	-0.488628163
0.724	-0.355735593
0.729	-0.254024037
0.734	-0.165818427
0.739	-0.021755006
0.744	0.084458532
0.749	0.170162872
0.754	0.343905631
0.759	0.397596046
0.764	0.482633144
0.769	0.617692093
0.774	0.718069164
0.779	0.795769641
0.784	0.88380806
0.789	0.986852576
0.794	1.031705712
0.799	1.11374098
0.804	1.133749619
0.809	1.173934089
0.814	1.209616069
0.819	1.220120693
0.824	1.234293373
0.829	1.213450808
0.834	1.18327142
0.839	1.160261459
0.844	1.117075668
0.849	1.055382407
0.854	1.008195193
0.859	0.929494613
0.864	0.844790883
0.869	0.748749111
0.874	0.658709981
0.879	0.570171511
0.884	0.455787936
0.889	0.398930023
0.894	0.297051784
0.899	0.149153623
0.904	0.040606007
0.909	-0.049600823
0.914	-0.196998933
0.919	-0.298377122
0.924	-0.434603872
0.929	-0.51147144
0.934	-0.599010316
0.939	-0.74274037
0.944	-0.811104533
0.949	-0.860292967
0.954	-0.933825338
0.959	-0.999854914
0.964	-1.045041417
0.969	-1.092896382
0.974	-1.127411576
0.979	-1.146086747
0.984	-1.163594623
0.989	-1.16142672
0.994	-1.155424078
0.999	-1.133247535
1.004	-1.101733662
1.009	-1.06871862
1.014	-1.015028204
1.019	-0.947998526
1.024	-0.894808161
1.029	-0.802267253
1.034	-0.724565759
1.039	-0.649699411
1.044	-0.530313294
1.049	-0.431435867
1.054	-0.347732239
1.059	-0.206670139
1.064	-0.102623996
1.069	-0.017920266
1.074	0.157490345
1.079	0.219350798
1.084	0.343238896
1.089	0.453787224
1.094	0.524151082
1.099	0.625195396
1.104	0.753751652
1.109	0.828617492
1.114	0.914488007
1.119	1.015198445
1.124	1.043877681
1.129	1.11724286
1.134	1.145421537
1.139	1.184604889
1.144	1.216285446
1.149	1.223622065
1.154	1.222454772
1.159	1.211783464
1.164	1.160594827
1.169	1.141252922
1.174	1.106237677
1.179	1.045545025
1.184	1.000859081
1.189	0.878972711
1.194	0.798104228
1.199	0.739245096
1.204	0.616191432
1.209	0.507643815
1.214	0.450285852
1.219	0.335235034
1.224	0.219184114
1.229	0.111136548
1.234	-0.009416353
1.239	-0.106459244
1.244	-0.197165616
1.249	-0.339061642
1.254	-0.437271826
1.259	-0.520642088
1.264	-0.640528763
1.269	-0.716562405
1.274	-0.799432615
1.279	-0.888472152
1.284	-0.948331893
1.289	-1.006357607
1.294	-1.069885913
1.299	-1.103401006
1.304	-1.141751448
1.309	-1.177100569
1.314	-1.162927381
1.319	-1.183269895
1.324	-1.164428041
1.329	-1.12857887
1.334	-1.093896483
1.339	-1.041873412
1.344	-1.000021598
1.349	-0.968507724
1.354	-0.85695777
1.359	-0.792262679
1.364	-0.690717299
1.369	-0.594841701
1.374	-0.519474794
1.379	-0.393919352
1.384	-0.291207186
1.389	-0.203334943
1.394	-0.065941407
1.399	0.040939374
1.404	0.134813751
1.409	0.292883169
1.414	0.389092133
1.419	0.483633753
1.424	0.58034226
1.429	0.694058593
1.434	0.758420317
1.439	0.85979749
1.444	0.966677254
1.449	1.015698496
1.454	1.088396941
1.459	1.132749517
1.464	1.15192423
1.469	1.207782041
1.474	1.2189534
1.479	1.225956144
1.484	1.219620134
1.489	1.202612816
1.494	1.158927482
1.499	1.129581512
1.504	1.087896382
1.509	1.022701748
1.514	0.963342565
1.519	0.864632839
1.524	0.774427025
1.529	0.695893129
1.534	0.597183403
1.539	0.463124555
1.544	0.425941407
1.549	0.319228326
1.554	0.179166836
1.559	0.075954619
1.564	-0.021254955
1.569	-0.152979724
1.574	-0.257692601
1.579	-0.341229546
1.584	-0.473454365
1.589	-0.564828489
1.594	-0.64719814
1.599	-0.76141554
1.604	-0.834614544
1.609	-0.901477538
1.614	-0.986182285
1.619	-1.03103542
1.624	-1.077889775
1.629	-1.117407003
1.634	-1.151088779
1.639	-1.160092743
1.644	-1.163761307
1.649	-1.158758766
1.654	-1.14525282
1.659	-1.11140436
1.664	-1.080557221
1.669	-1.032369397
1.674	-0.970675119
1.679	-0.946997916
1.684	-0.83644908
1.689	-0.745908883
1.694	-0.679879307
1.699	-0.567996494
1.704	-0.462949741
1.709	-0.37574474
1.714	-0.245853999
1.719	-0.133637819
1.724	-0.05476954
1.729	0.100965799
1.734	0.197341447
1.739	0.301053715
1.744	0.385757445
1.749	0.494638429
1.754	0.582010113
1.759	0.728407104
1.764	0.797770861
1.769	0.867467476
1.774	0.997023834
1.779	1.033039689
1.784	1.077892316
1.789	1.140586188
1.794	1.161594928
1.799	1.210282803
1.804	1.218286157
1.809	1.219453451
1.814	1.214618101
1.819	1.1812702
1.824	1.147755615
1.829	1.126413507
1.834	1.044044364
1.839	1.014197835
1.844	0.934830013
1.849	0.824448877
1.854	0.760587712
1.859	0.648705915
1.864	0.538157587
1.869	0.483299878
1.874	0.375752871
1.879	0.242194583
1.884	0.170162872
1.889	0.029267456
1.894	-0.076779398
1.899	-0.162983789
1.904	-0.301045076
1.909	-0.39975531
1.914	-0.482792204
1.919	-0.609181573
1.924	-0.695719839
1.929	-0.757413609
1.934	-0.866628977
1.939	-0.924654691
1.944	-0.985681726
1.949	-1.050877376
1.954	-1.090728479
1.959	-1.120908883
1.964	-1.15258944
1.969	-1.295819951
1.974	-1.16776273
1.979	-1.151088779
1.984	-1.134581512
1.989	-1.111737727
1.994	-1.063049853
1.999	-1.017196107
2.004	-0.959169885
2.009	-0.876800234
2.014	-0.816939984
2.019	-0.723398465
2.024	-0.626855626
2.029	-0.548487905
2.034	-0.430268574
2.039	-0.320720348
2.044	-0.234015398
2.049	-0.120965291
2.054	0.001254955
2.059	0.103466562
2.064	0.251531914
2.069	0.367249466
2.074	0.387424789
2.079	0.535989684
2.084	0.648205356
2.089	0.728573788
2.094	0.826783464
2.099	0.928994562
2.104	0.995356489
2.109	1.047379053
2.114	1.119910306
2.119	1.139585578
2.124	1.193442169
2.129	1.217119372
2.134	1.22045406
2.139	1.219620134
2.144	1.211116729
2.149	1.180270099
2.154	1.134083494
2.159	1.114574906
2.164	1.047212369
2.169	0.989853898
2.174	0.891311363
2.179	0.810609564
2.184	0.726239709
2.189	0.627696666
2.194	0.516814971
2.199	0.423607328
2.204	0.368249568
2.209	0.222852678
2.214	0.112137158
2.219	0.019262882
2.224	-0.11062735
2.229	-0.219175475
2.234	-0.311216333
2.239	-0.445942423
2.244	-0.538149964
2.249	-0.61435029
2.254	-0.731402327
2.259	-0.809603872
2.264	-0.872798303
2.269	-0.961837839
2.274	-1.01436147
2.279	-1.055713233
2.284	-1.104067741
2.289	-1.128245503
2.294	-1.156090812
2.299	-1.16242733
2.304	-1.15992606
2.309	-1.151756022
2.314	-1.125910916
2.319	-1.097898414
2.324	-1.091562405
2.329	-0.999187672
2.334	-0.94816521
2.339	-0.882302825
2.344	-0.793596656
2.349	-0.724065708
2.354	-0.639194786
2.359	-0.535815378
2.364	-0.459448369
2.369	-0.347232188
2.374	-0.234682132
2.379	-0.145309737
2.384	-0.010416963
2.389	0.101965901
2.394	0.185669529
2.399	0.33606896
2.404	0.377086848
2.409	0.45995655
2.414	0.605853491
2.419	0.711899837
2.424	0.770925653
2.429	0.868468086
2.434	0.97384719
2.439	1.013364417
2.444	1.074724311
2.449	1.127080242
2.454	1.142586899
2.459	1.197944151
2.464	1.213951367
2.469	1.221287478
2.474	1.216785496
2.479	1.206948115
2.484	1.184104838
2.489	1.141252922
2.494	1.123078311
2.499	1.052714961
2.504	1.006527848
2.509	0.956005946
2.514	0.850626842
2.519	0.76242174
2.524	0.697226598
2.529	0.585011434
2.534	0.467626537
2.539	0.412268777
2.544	0.32723168
2.549	0.207178829
2.554	0.129978402
2.559	0.006257496
2.564	-0.097955331
2.569	-0.232348054
2.574	-0.307381085
2.579	-0.402089389
2.584	-0.477122929
2.589	-0.583837026
2.594	-0.670375292
2.599	-0.731402327
2.604	-0.830446438
2.609	-0.890972914
2.614	-0.942996494
2.619	-1.013694227
2.624	-1.05704721
2.629	-1.091395721
2.634	-1.130912948
2.639	-1.143418793
2.644	-1.216951672
2.649	-1.187271826
2.654	-1.152756124
2.659	-1.142918742
2.664	-1.117573686
2.669	-1.08739379
2.674	-1.051877986
2.679	-0.98985034
2.684	-0.944497154
2.689	-0.882802876
2.694	-0.80793602
2.699	-0.745074957
2.704	-0.66437265
2.709	-0.571497866
2.714	-0.503801453
2.719	-0.395920063
2.724	-0.297376512
2.729	-0.218842108
2.734	-0.110293983
2.739	-0.003413711
2.744	0.07745528
2.749	0.203010723
2.754	0.308723702
2.759	0.407600112
2.764	0.458122523
2.769	0.505976471
2.774	0.630697988
2.779	0.746248348
2.784	0.807608243
2.789	0.865300081
2.794	0.987186452
2.799	1.024869143
2.804	1.053715063
2.809	1.07705839
2.814	1.139918945
2.819	1.17976954
2.824	1.198611393
2.829	1.219120083
2.834	1.216952688
2.839	1.212283515
2.844	1.193608853
2.849	1.165096809
2.854	1.132749517
2.859	1.11524164
2.864	1.049213081
2.869	1.007361775
2.874	0.978015804
2.879	0.855295508
2.884	0.782764254
2.889	0.731075058
2.894	0.630364112
2.899	0.532488312
2.904	0.451619321
2.909	0.417938053
2.914	0.307056357
2.919	0.22635405
2.924	0.110969865
2.929	0.011759579
2.934	-0.061272233
2.939	-0.175489633
2.944	-0.262361266
2.949	-0.332558949
2.954	-0.45511307
2.959	-0.526978097
2.964	-0.591673697
2.969	-0.690383931
2.974	-0.757246926
2.979	-0.816606617
2.984	-0.894808161
2.989	-0.944663838
2.994	-0.997854203
2.999	-1.04470805
3.004	-1.073220602
3.009	-1.102400396
3.014	-1.132580801
3.019	-1.14475277
3.024	-1.156424687
3.029	-1.154090101
3.034	-1.148754701
3.039	-1.140584155
3.044	-1.117573686
3.049	-1.095731019
3.054	-1.059547972
3.059	-1.009358929
3.064	-0.968841092
3.069	-0.908814158
3.074	-0.850955128
3.079	-0.799765982
3.084	-0.717229139
3.089	-0.649699411
3.094	-0.591673697
3.099	-0.531813955
3.104	-0.425933276
3.109	-0.348732849
3.114	-0.239684673
3.119	-0.152312481
3.124	-0.080780821
3.129	0.030434749
3.134	0.121641173
3.139	0.180166938
3.144	0.320061744
3.149	0.409768015
3.154	0.451285954
3.159	0.529320307
3.164	0.604019463
3.169	0.697727157
3.174	0.771926263
3.179	0.826783464
3.184	0.896313396
3.189	0.995523173
3.194	1.01986711
3.199	1.053048328
3.204	1.120244181
3.209	1.141419606
3.214	1.154758868
3.219	1.190440848
3.224	1.207281482
3.229	1.218119474
3.234	1.216618813
3.239	1.243297337
3.244	1.177268777
3.249	1.155258919
3.254	1.140085629
3.259	1.113574296
3.264	1.052047718
3.269	1.031872396
3.274	0.988853796
3.279	0.929161246
3.284	0.852628062
3.289	0.776261053
3.294	0.718569723
3.299	0.660377325
3.304	0.545994258
3.309	0.469293881
3.314	0.42077269
3.319	0.343738947
3.324	0.268872599
3.329	0.191672172
3.334	0.084125165
3.339	0.008258207
3.344	-0.061772792
3.349	-0.164651133
3.354	-0.23851738
3.359	-0.315718315
3.364	-0.411593912
3.369	-0.472787631
3.374	-0.60701367
3.379	-0.637694125
3.384	-0.686215317
3.389	-0.75507953
3.394	-0.820941915
3.399	-0.861960311
3.404	-0.925321933
3.409	-0.971008487
3.414	-1.008024952
3.419	-1.052378036
3.424	-1.08489252
3.429	-1.105735085
3.434	-1.137249466
3.439	-1.141250889
3.444	-1.147086848
3.449	-1.152756124
3.454	-1.150755412
3.459	-1.25897017
3.464	-1.130746265
3.469	-1.110237067
3.474	-1.091729088
3.479	-1.051377935
3.484	-1.018696768
3.489	-0.987849629
3.494	-0.928823305
3.499	-0.882135634
3.504	-0.836949131
3.509	-0.764083494
3.514	-0.71489506
3.519	-0.660370719
3.524	-0.580001779
3.529	-0.518140817
3.534	-0.45361241
3.539	-0.363572772
3.544	-0.300044466
3.549	-0.220342769
3.554	-0.132303842
3.559	-0.061939476
3.564	0.020430176
3.569	0.117306383
3.574	0.176332198
3.579	0.274541874
3.584	0.363580903
3.589	0.425441356
3.594	0.44961861
3.599	0.537490345
3.604	0.598684063
3.609	0.700895162
3.614	0.758253633
3.619	0.80260621
3.624	0.866967426
3.629	0.959340634
3.634	0.991354558
3.639	1.030038368
3.644	1.052381085
3.649	1.09856769
3.654	1.127746976
3.659	1.149089592
3.664	1.164096199
3.669	1.147922807
3.674	1.208615459
3.679	1.207948724
3.684	1.211116729
3.689	1.208282092
3.694	1.197610784
3.699	1.168764864
3.704	1.14658883
3.709	1.129748196
3.714	1.105237575
3.719	1.049546448
3.724	1.022034506
3.729	0.992521852
3.734	0.94450122
3.739	0.860464732
3.744	0.80794161
3.749	0.761421638
3.754	0.703396433
3.759	0.63419936
3.764	0.562501525
3.769	0.474796473
3.774	0.456455178
3.779	0.414269997
3.784	0.311891706
3.789	0.22635405
3.794	0.171330166
3.799	0.085959193
3.804	0.011092845
3.809	-0.042430887
3.814	-0.136805824
3.819	-0.201000864
3.824	-0.256025257
3.829	-0.3492329
3.834	-0.412093963
3.839	-0.468952383
3.844	-0.54915464
3.849	-0.600010418
3.854	-0.677711912
3.859	-0.721064387
3.864	-0.76775155
3.869	-0.811104533
3.874	-0.869130247
3.879	-0.906813446
3.884	-0.948665261
3.889	-0.992851662
3.894	-1.025699512
3.899	-1.057713945
3.904	-1.084725836
3.909	-1.099232392
3.914	-1.132246926
3.919	-1.13391427
3.924	-1.142251499
3.929	-1.148754701
3.934	-1.147420724
3.939	-1.137249466
3.944	-1.137082783
3.949	-1.126077599
3.954	-1.116906952
3.959	-1.091395721
3.964	-1.068385253
3.969	-1.046875953
3.974	-1.006190924
3.979	-1.037538114
3.984	-0.93932793
3.989	-0.886971491
3.994	-0.847787123
3.999	-0.814272538
4.004	-0.750744232
4.009	-0.704723803
4.014	-0.664039282
4.019	-0.590506403
4.024	-0.541317969
4.029	-0.490795558
4.034	-0.409926568
4.039	-0.351900854
4.044	-0.290373768
4.049	-0.212839465
4.054	-0.156481096
4.059	-0.096788037
4.064	-0.019754294
4.069	0.035603466
4.074	0.105301098
4.079	0.166160941
4.084	0.228855321
4.089	0.33706957
4.094	0.410935308
4.099	0.446617288
4.104	0.47362918
4.109	0.539157689
4.114	0.58867949
4.119	0.6660466
4.124	0.724905732
4.129	0.76242174
4.134	0.812610275
4.139	0.861464834
4.144	0.909986025
4.149	0.989687214
4.154	1.018866501
4.159	1.029037758
4.164	1.060884998
4.169	1.145754904
4.174	1.128414219
4.179	1.166597469
4.184	1.152257597
4.189	1.165930227
4.194	1.199111444
4.199	1.205614138
4.204	1.211116729
4.209	1.213450808
4.214	1.208448775
4.219	1.201278839
4.224	1.180603466
4.229	1.173934089
4.234	1.142086848
4.239	1.129581512
4.244	1.118910204
4.249	1.08689628
4.254	1.048379663
4.259	1.02720373
4.264	1.002025866
4.269	0.965176593
4.274	0.891144679
4.279	0.843957465
4.284	0.805774215
4.289	0.763755717
4.294	0.712900447
4.299	0.657876563
4.304	0.599017431
4.309	0.534489023
4.314	0.472962445
4.319	0.478297845
4.324	0.417938053
4.329	0.342238286
4.334	0.302887743
4.339	0.214682132
4.344	0.16416023
4.349	0.119473778
4.354	0.033769438
4.359	-0.012084307
4.364	-0.066274774
4.369	-0.136305773
4.374	-0.190662923
4.379	-0.244686706
4.384	-0.310382407
4.389	-0.349066216
4.394	-0.414761917
4.399	-0.474955026
4.404	-0.518140817
4.409	-0.589005742
4.414	-0.623520937
4.419	-0.663038673
4.424	-0.711893739
4.429	-0.757413609
4.434	-0.791095386
4.439	-0.837783057
4.444	-0.878634262
4.449	-0.904145492
4.454	-0.944329962
4.459	-0.976344395
4.464	-0.996019667
4.469	-1.029701443
4.474	-1.05354533
4.479	-1.068218569
4.484	-1.091395721
4.489	-1.103401006
4.494	-1.116073026
4.499	-1.127411576
4.504	-1.135748806
4.509	-1.138249568
4.514	-1.142918742
4.519	-1.143585476
4.524	-1.14475277
4.529	-1.136082173
4.534	-1.128912237
4.539	-1.120742199
4.544	-1.102733764
4.549	-1.087227106
4.554	-1.076055239
4.559	-1.048376613
4.564	-1.026533438
4.569	-1.003022919
4.574	-0.969007775
4.579	-0.942829302
4.584	-0.917151387
4.589	-0.880134922
4.594	-0.958336467
4.599	-0.86045965
4.604	-0.771086747
4.609	-0.736904919
4.614	-0.694219179
4.619	-0.645697479
4.624	-0.612182895
4.629	-0.562827269
4.634	-0.515473371
4.639	-0.527144781
4.644	-0.421097927
4.649	-0.368908172
4.654	-0.331891706
4.659	-0.267529983
4.664	-0.216340837
4.669	-0.178324271
4.674	-0.112961937
4.679	-0.071944049
4.684	-0.04993419
4.689	0.038104736
4.694	0.088627147
4.699	0.136314412
4.704	0.197174764
4.709	0.231523275
4.714	0.294050462
4.719	0.371751448
4.724	0.417938053
4.729	0.451953196
4.734	0.452786614
4.739	0.503642393
4.744	0.548328336
4.749	0.59751677
4.754	0.644537301
4.759	0.701061846
4.764	0.740079022
4.769	0.767757648
4.774	0.803940187
4.779	0.844958075
4.784	0.870969357
4.789	0.91415464
4.794	0.997523885
4.799	1.001192448
4.804	1.021201088
4.809	1.038375089
4.814	1.048879713
4.819	1.100402226
4.824	1.126580191
4.829	1.127080242
4.834	1.139418894
4.839	1.147422248
4.844	1.154758868
4.849	1.179602856
4.854	1.19010748
4.859	1.20528077
4.864	1.207448165
4.869	1.209949436
4.874	1.212784074
4.879	1.197944151
4.884	1.207114798
4.889	1.201779398
4.894	1.182604177
4.899	1.167764763
4.904	1.150256886
4.909	1.144420927
4.914	1.132749517
4.919	1.127746976
4.924	1.109072314
4.929	1.080726954
4.934	1.045878392
4.939	1.029704492
4.944	1.016699106
4.949	1.000191839
4.954	0.976181777
4.959	0.944834587
4.964	0.876804807
4.969	0.84712547
4.974	0.810109513
4.979	0.785598892
4.984	0.755085629
4.989	0.730574499
4.994	0.689723803
4.999	0.644203933
5.004	0.608188078
5.009	0.552830318
5.014	0.505309737
5.019	0.471461785
5.024	0.471628468
5.029	0.41927203
5.034	0.417271318
5.039	0.348407613
5.044	0.306055748
5.049	0.261369296
5.054	0.209513416
5.059	0.179666887
5.064	0.144818325
5.069	0.0847919
5.074	0.0471087
5.079	0.006757546
5.084	-0.036594928
5.089	-0.072110733
5.094	-0.114629281
5.099	-0.162650422
5.104	-0.194330979
5.109	-0.23951799
5.114	-0.284371125
5.119	-0.333392367
5.124	-0.361738236
5.129	-0.400422045
5.134	-0.4311025
5.139	-0.472787631
5.144	-0.51147144
5.149	-0.536649304
5.154	-0.579167852
5.159	-0.610848918
5.164	-0.721731121
5.169	-0.676711302
5.174	-0.706891198
5.179	-0.727733764
5.184	-0.768085425
5.189	-0.792929414
5.194	-0.813438612
5.199	-0.846787021
5.204	-0.86579505
5.209	-0.886804807
5.214	-0.915484043
5.219	-0.935492682
5.224	-0.956502439
5.229	-0.980679693
5.234	-0.997353644
5.239	-1.014694837
5.244	-1.031535471
5.249	-1.046542077
5.254	-1.06488388
5.259	-1.075555189
5.264	-1.08739379
5.269	-1.097064996
5.274	-1.105902277
5.279	-1.110904309
5.284	-1.124243572
5.289	-1.124910306
5.294	-1.13391427
5.299	-1.139250178
5.304	-1.136748907
5.309	-1.13641554
5.314	-1.140417471
5.319	-1.140250788
5.324	-1.133580903
5.329	-1.134581512
5.334	-1.128912237
5.339	-1.123576329
5.344	-1.11874098
5.349	-1.110737626
5.354	-1.10506835
5.359	-1.094897093
5.364	-1.083058492
5.369	-1.072887234
5.374	-1.056546651
5.379	-1.052044669
5.384	-1.034536792
5.389	-1.012526934
5.394	-0.998854304
5.399	-0.983347647
5.404	-0.966673188
5.409	-0.947498475
5.414	-0.933325287
5.419	-0.909481401
5.424	-0.891140106
5.429	-0.868963563
5.434	-0.845453044
5.439	-0.824443795
5.444	-0.803767913
5.449	-0.77508817
5.454	-0.758580903
5.459	-0.732569621
5.464	-0.708058492
5.469	-0.685381899
5.474	-0.660370719
5.479	-0.629190212
5.484	-0.610515042
5.489	-0.577333825
5.494	-0.550321933
5.499	-0.524310651
5.504	-0.52130933
5.509	-0.463783667
5.514	-0.44094039
5.519	-0.408259223
5.524	-0.378078819
5.529	-0.355402226
5.534	-0.328390334
5.539	-0.292207796
5.544	-0.267363299
5.549	-0.23018015
5.554	-0.204502236
5.559	-0.179991615
5.564	-0.145142545
5.569	-0.111794644
5.574	-0.088451316
5.579	-0.048266846
5.584	-0.025423569
5.589	-0.001245808
5.594	0.026099451
5.599	0.064949944
5.604	0.097297235
5.609	0.131979114
5.614	0.15432234
5.619	0.175832148
5.624	0.207012146
5.629	0.222685995
5.634	0.277543195
5.639	0.307223041
5.644	0.338403039
5.649	0.361913558
5.654	0.40509935
5.659	0.429609971
5.664	0.449785293
5.669	0.473795863
5.674	0.47996519
5.679	0.470961226
5.684	0.497973117
5.689	0.519482417
5.694	0.557165616
5.699	0.578674916
5.704	0.598850747
5.709	0.632031965
5.714	0.661211251
5.719	0.679219179
5.724	0.71006581
5.729	0.726072518
5.734	0.737911119
5.739	0.76492301
5.744	0.781430277
5.749	0.798104228
5.754	0.817112257
5.759	0.833952892
5.764	0.849460057
5.769	0.885975455
5.774	0.892144781
5.779	0.947335857
5.784	0.958173849
5.789	0.974513924
5.794	0.989187163
5.799	0.999191737
5.804	1.008195193
5.809	1.017533032
5.814	1.023201799
5.819	1.031038469
5.824	1.03987575
5.829	1.052547769
5.834	1.054715672
5.839	1.084561693
5.844	1.106237677
5.849	1.117742911
5.854	1.120910916
5.859	1.125246214
5.864	1.127746976
5.869	1.140419504
5.874	1.135416963
5.879	1.140586188
5.884	1.146422147
5.889	1.157093455
5.894	1.15392545
5.899	1.154925551
5.904	1.171599502
5.909	1.185605499
5.914	1.187272843
5.919	1.195276197
5.924	1.197944151
5.929	1.203113375
5.934	1.207782041
5.939	1.20528077
5.944	1.206448064
5.949	1.207948724
5.954	1.206948115
5.959	1.210449487
5.964	1.207448165
5.969	1.206948115
5.974	1.205947505
5.979	1.178769438
5.984	1.203946793
5.989	1.205947505
5.994	1.193942728
5.999	1.191441457
6.004	1.179102805
6.009	1.175267558
6.014	1.166930836
6.019	1.170432209
6.024	1.156759579
6.029	1.152424789
6.034	1.14508817
6.039	1.143587509
6.044	1.150924128
6.049	1.138418284
6.054	1.131582224
6.059	1.132248958
6.064	1.126913558
6.069	1.127413609
6.074	1.120577549
6.079	1.114074855
6.084	1.107571654
6.089	1.096733662
6.094	1.074890995
6.099	1.062052292
6.104	1.052714961
6.109	1.043377122
6.114	1.037207796
6.119	1.033039689
6.124	1.031038469
6.129	1.024535776
6.134	1.015531812
6.139	1.012863858
6.144	1.006527848
6.149	0.998857862
6.154	0.991354558
6.159	0.986852576
6.164	0.976014585
6.169	0.965843836
6.174	0.954338601
6.179	0.932162567
6.184	0.901815987
6.189	0.893312074
6.194	0.874637412
6.199	0.86129815
6.204	0.852127503
6.209	0.842456805
6.214	0.840122218
6.219	0.826783464
6.224	0.822781533
6.229	0.825782854
6.234	0.814611495
6.239	0.81677889
6.244	0.815444913
6.249	0.827283515
6.254	0.803940187
6.259	0.804940289
6.264	0.799438205
6.269	0.795936325
6.274	0.792434953
6.279	0.758420317
6.284	0.785932259
6.289	0.787932971
6.294	0.78643231
6.299	0.787599604
6.304	0.779095691
6.309	0.785098333
6.314	0.784098232
6.319	0.780429668
6.324	0.789100264
6.329	0.77759503
6.334	0.775761002
6.339	0.776761612
6.344	0.773926974
6.349	0.775260951
6.354	0.773093048
6.359	0.771425704
6.364	0.77225963
6.369	0.736577142
6.374	0.770258919
6.379	0.776594928
6.384	0.774093658
6.389	0.780262984
6.394	0.772426314
6.399	0.778428956
6.404	0.774260341
6.409	0.774093658
6.414	0.77225963
6.419	0.772759681
6.424	0.774260341
6.429	0.774427025
6.434	0.772426314
6.439	0.774093658
6.444	0.777094979
6.449	0.774927584
6.454	0.772426314
6.459	0.774760392
6.464	0.774260341
6.469	0.775761002
6.474	0.776594928
6.479	0.777428346
6.484	0.776261053
6.489	0.773259732
6.494	0.774427025
6.499	0.778428956
6.504	0.774593709
6.509	0.779429566
6.514	0.773426923
6.519	0.773426923
6.524	0.775594319
6.529	0.776261053
6.534	0.774427025
6.539	0.775927686
6.544	0.775260951
6.549	0.775761002
6.554	0.774760392
6.559	0.775427635
6.564	0.776761612
6.569	0.775761002
6.574	0.775594319
6.579	0.775260951
6.584	0.775594319
6.589	0.775094268
6.594	0.774260341
6.599	0.781596961
6.604	0.775094268
6.609	0.776261053
6.614	0.775094268
6.619	0.774427025
6.624	0.776761612
6.629	0.77959625
6.634	0.775761002
6.639	0.775260951
6.644	0.776094369
6.649	0.774927584
6.654	0.775427635
6.659	0.774593709
6.664	0.777428346
6.669	0.776428245
6.674	0.776428245
6.679	0.774593709
6.684	0.776094369
6.689	0.775260951
6.694	0.774427025
6.699	0.776094369
6.704	0.774927584
6.709	0.776761612
6.714	0.775594319
6.719	0.775594319
6.724	0.775927686
6.729	0.778262273
6.734	0.776928296
6.739	0.779262374
6.744	0.779262374
6.749	0.77959625
6.754	0.779095691
6.759	0.781430277
6.764	0.782430887
6.769	0.783430989
6.774	0.784098232
6.779	0.78493165
6.784	0.787599604
6.789	0.787932971
6.794	0.787599604
6.799	0.790267558
6.804	0.790434241
6.809	0.790100874
6.814	0.792601636
6.819	0.794936223
6.824	0.794435664
6.829	0.79526959
6.834	0.795769641
6.839	0.798104228
6.844	0.798270912
6.849	0.798437595
6.854	0.798770962
6.859	0.799938256
6.864	0.798437595
6.869	0.80010494
6.874	0.79910433
6.879	0.799438205
6.884	0.79910433
6.889	0.8016056
6.894	0.799438205
6.899	0.801438917
6.904	0.801272233
6.909	0.800772182
6.914	0.801438917
6.919	0.801272233
6.924	0.802105651
6.929	0.803106261
6.934	0.801272233
6.939	0.800271623
6.944	0.800271623
6.949	0.800938866
6.954	0.799771572
6.959	0.801272233
6.964	0.801438917
6.969	0.801438917
6.974	0.799271521
6.979	0.799271521
6.984	0.799438205
6.989	0.80010494
6.994	0.798770962
6.999	0.798604279
7.004	0.801105549
7.009	0.798604279
7.014	0.798604279
7.019	0.798937646
7.024	0.799438205
7.029	0.79910433
7.034	0.800271623
7.039	0.801438917
7.044	0.798770962
7.049	0.798937646
7.054	0.798104228
7.059	0.80010494
7.064	0.799271521
7.069	0.79910433
7.074	0.79910433
7.079	0.799438205
7.084	0.799938256
7.089	0.80010494
7.094	0.798770962
7.099	0.798770962
7.104	0.799604889
7.109	0.798937646
7.114	0.799604889
7.119	0.799938256
7.124	0.798770962
7.129	0.798937646
7.134	0.80010494
7.139	0.801438917
7.144	0.799438205
7.149	0.798770962
7.154	0.797436985
7.159	0.800772182
7.164	0.799438205
7.169	0.79910433
7.174	0.799271521
7.179	0.8016056
7.184	0.798770962
7.189	0.798437595
7.194	0.799438205
7.199	0.80010494
7.204	0.797937544
7.209	0.800271623
7.214	0.798437595
7.219	0.798604279
7.224	0.79910433
7.229	0.800271623
7.234	0.798770962
7.239	0.798604279
7.244	0.797937544
7.249	0.79910433
7.254	0.80060499
7.259	0.799771572
7.264	0.79910433
7.269	0.799771572
7.274	0.798437595
7.279	0.800772182
7.284	0.79910433
7.289	0.798604279
7.294	0.799938256
7.299	0.799938256
7.304	0.797270302
7.309	0.80010494
7.314	0.798604279
7.319	0.799271521
7.324	0.798604279
7.329	0.79910433
7.334	0.797436985
7.339	0.80010494
7.344	0.80010494
7.349	0.798437595
7.354	0.797770861
7.359	0.798437595
7.364	0.799271521
7.369	0.799938256
7.374	0.797436985
7.379	0.798937646
7.384	0.799938256
7.389	0.797937544
7.394	0.797770861
7.399	0.799271521
7.404	0.797937544
7.409	0.798104228
7.414	0.798437595
7.419	0.798437595
7.424	0.798770962
7.429	0.799771572
7.434	0.796770251
7.439	0.799938256
7.444	0.799271521
7.449	0.797770861
7.454	0.797436985
7.459	0.798770962
7.464	0.798770962
7.469	0.80010494
7.474	0.800438307
7.479	0.799771572
7.484	0.799271521
7.489	0.799271521
7.494	0.797937544
7.499	0.799604889
7.504	0.799604889
7.509	0.800438307
7.514	0.798770962
7.519	0.799438205
7.524	0.800271623
7.529	0.799938256
7.534	0.799604889
7.539	0.798770962
7.544	0.799771572
7.549	0.79910433
7.554	0.797270302
7.559	0.798770962
7.564	0.79910433
7.569	0.799438205
7.574	0.799604889
7.579	0.799604889
7.584	0.80010494
7.589	0.799604889
7.594	0.79910433
7.599	0.798937646
7.604	0.798937646
7.609	0.799271521
7.614	0.800438307
7.619	0.80010494
7.624	0.799938256
7.629	0.799438205
7.634	0.79910433
7.639	0.799938256
7.644	0.80060499
7.649	0.798770962
7.654	0.797270302
7.659	0.799771572
7.664	0.799438205
7.669	0.799938256
7.674	0.800438307
7.679	0.799271521
7.684	0.798770962
7.689	0.799771572
7.694	0.799271521
7.699	0.799771572
7.704	0.79910433
7.709	0.799604889
7.714	0.797937544
7.719	0.799438205
7.724	0.79910433
7.729	0.79910433
7.734	0.79910433
7.739	0.799438205
7.744	0.79910433
7.749	0.79910433
7.754	0.798604279
7.759	0.797270302
7.764	0.80010494
7.769	0.799438205
7.774	0.798270912
7.779	0.799771572
7.784	0.799771572
7.789	0.799271521
7.794	0.798937646
7.799	0.799438205
7.804	0.799271521
7.809	0.798604279
7.814	0.799438205
7.819	0.79910433
7.824	0.80010494
7.829	0.799438205
7.834	0.79910433
7.839	0.799271521
7.844	0.798437595
7.849	0.799604889
7.854	0.798104228
7.859	0.79910433
7.864	0.799771572
7.869	0.799604889
7.874	0.797603669
7.879	0.798770962
7.884	0.798437595
7.889	0.798937646
7.894	0.799438205
7.899	0.797770861
7.904	0.799271521
7.909	0.799438205
7.914	0.797436985
7.919	0.797103618
7.924	0.798104228
7.929	0.79910433
7.934	0.798604279
7.939	0.79910433
7.944	0.798104228
7.949	0.799771572
7.954	0.80010494
7.959	0.798104228
7.964	0.798437595
7.969	0.800438307
7.974	0.79910433
7.979	0.798437595
7.984	0.79910433
7.989	0.799604889
7.994	0.799771572
7.999	0.798770962
8.004	0.798770962
8.009	0.800772182
8.014	0.799771572
8.019	0.801272233
8.024	0.79910433
8.029	0.799604889
8.034	0.799604889
8.039	0.800271623
8.044	0.799438205
8.049	0.798104228
8.054	0.79910433
8.059	0.797770861
8.064	0.797770861
8.069	0.799438205
8.074	0.797770861
8.079	0.798437595
8.084	0.798770962
8.089	0.797436985
8.094	0.799771572
8.099	0.798270912
8.104	0.797770861
8.109	0.798437595
8.114	0.799604889
8.119	0.798437595
8.124	0.798104228
8.129	0.800271623
8.134	0.797436985
8.139	0.799771572
8.144	0.798104228
8.149	0.79910433
8.154	0.799271521
8.159	0.798437595
8.164	0.798437595
8.169	0.799438205
8.174	0.797937544
8.179	0.799271521
8.184	0.799271521
8.189	0.800271623
8.194	0.799271521
8.199	0.799938256
8.204	0.798437595
8.209	0.799271521
8.214	0.799771572
8.219	0.798437595
8.224	0.798437595
8.229	0.79910433
8.234	0.798270912
8.239	0.797103618
8.244	0.798437595
8.249	0.79910433
8.254	0.799938256
8.259	0.798770962
8.264	0.798270912
8.269	0.799271521
8.274	0.798437595
8.279	0.798437595
8.284	0.79910433
8.289	0.800772182
8.294	0.79910433
8.299	0.79910433
8.304	0.798604279
8.309	0.80010494
8.314	0.797770861
8.319	0.799771572
8.324	0.80010494
8.329	0.799438205
8.334	0.798104228
8.339	0.798604279
8.344	0.800271623
8.349	0.799438205
8.354	0.798937646
8.359	0.798937646
8.364	0.80010494
8.369	0.797270302
8.374	0.800271623
8.379	0.801105549
8.384	0.798770962
8.389	0.800438307
8.394	0.799438205
8.399	0.798937646
8.404	0.800438307
8.409	0.797937544
8.414	0.798270912
8.419	0.799604889
8.424	0.800271623
8.429	0.798437595
8.434	0.799771572
8.439	0.799938256
8.444	0.798604279
8.449	0.799438205
8.454	0.798770962
8.459	0.799771572
8.464	0.799771572
8.469	0.80060499
8.474	0.799938256
8.479	0.80010494
8.484	0.798604279
8.489	0.798104228
8.494	0.799771572
8.499	0.799438205
8.504	0.799771572
8.509	0.799438205
8.514	0.797436985
8.519	0.79910433
8.524	0.799438205
8.529	0.798937646
8.534	0.799771572
8.539	0.799604889
8.544	0.797937544
8.549	0.800438307
8.554	0.799938256
8.559	0.799771572
8.564	0.79910433
8.569	0.799938256
8.574	0.798770962
8.579	0.799604889
8.584	0.799938256
8.589	0.800438307
8.594	0.80010494
8.599	0.799938256
8.604	0.798104228
8.609	0.79910433
8.614	0.799271521
8.619	0.799604889
8.624	0.80010494
8.629	0.799438205
8.634	0.798937646
8.639	0.799604889
8.644	0.798437595
8.649	0.797603669
8.654	0.799271521
8.659	0.797770861
8.664	0.799938256
8.669	0.798604279
8.674	0.798937646
8.679	0.799438205
8.684	0.799938256
8.689	0.798437595
8.694	0.799938256
8.699	0.799771572
8.704	0.799771572
8.709	0.799438205
8.714	0.799271521
8.719	0.79910433
8.724	0.79910433
8.729	0.799438205
8.734	0.799271521
8.739	0.79910433
8.744	0.79910433
8.749	0.799938256
8.754	0.798437595
8.759	0.799604889
8.764	0.799438205
8.769	0.80010494
8.774	0.800772182
8.779	0.799271521
8.784	0.80010494
8.789	0.80060499
8.794	0.799271521
8.799	0.799604889
8.804	0.799771572
8.809	0.800438307
8.814	0.799271521
8.819	0.798604279
8.824	0.798770962
8.829	0.799771572
8.834	0.79910433
8.839	0.799771572
8.844	0.799438205
8.849	0.797603669
8.854	0.798937646
8.859	0.799938256
8.864	0.798270912
8.869	0.800938866
8.874	0.798937646
8.879	0.798270912
8.884	0.799438205
8.889	0.800438307
8.894	0.798937646
8.899	0.800271623
8.904	0.798604279
8.909	0.798104228
8.914	0.80010494
8.919	0.798104228
8.924	0.799604889
8.929	0.799438205
8.934	0.801105549
8.939	0.797937544
8.944	0.799604889
8.949	0.798770962
8.954	0.798437595
8.959	0.799938256
8.964	0.799438205
8.969	0.800438307
8.974	0.79910433
8.979	0.798604279
8.984	0.80010494
8.989	0.798770962
8.994	0.79910433
8.999	0.801438917
9.004	0.79910433
9.009	0.799938256
9.014	0.799271521
9.019	0.798104228
9.024	0.79910433
9.029	0.79910433
9.034	0.798437595
9.039	0.798937646
9.044	0.799271521
9.049	0.798770962
9.054	0.799938256
9.059	0.79910433
9.064	0.799438205
9.069	0.799271521
9.074	0.79910433
9.079	0.799438205
9.084	0.798437595
9.089	0.799271521
9.094	0.798104228
9.099	0.798270912
9.104	0.79910433
9.109	0.799604889
9.114	0.798604279
9.119	0.798437595
9.124	0.798770962
9.129	0.798104228
9.134	0.799771572
9.139	0.799271521
9.144	0.79910433
9.149	0.798770962
9.154	0.798104228
9.159	0.796436884
9.164	0.80010494
9.169	0.798937646
9.174	0.799438205
9.179	0.798437595
9.184	0.80010494
9.189	0.797270302
9.194	0.799604889
9.199	0.798937646
9.204	0.799938256
9.209	0.799438205
9.214	0.797937544
9.219	0.799771572
9.224	0.798770962
9.229	0.79910433
9.234	0.799771572
9.239	0.798437595
9.244	0.79910433
9.249	0.80010494
9.254	0.79910433
9.259	0.799271521
9.264	0.80010494
9.269	0.799271521
9.274	0.797270302
9.279	0.799604889
9.284	0.79910433
9.289	0.79910433
9.294	0.800271623
9.299	0.798770962
9.304	0.797270302
9.309	0.799271521
9.314	0.799938256
9.319	0.798270912
9.324	0.799604889
9.329	0.799438205
9.334	0.799271521
9.339	0.799438205
9.344	0.798604279
9.349	0.798270912
9.354	0.798937646
9.359	0.798604279
9.364	0.799604889
9.369	0.798937646
9.374	0.799271521
9.379	0.799771572
9.384	0.799271521
9.389	0.797770861
9.394	0.798770962
9.399	0.799771572
9.404	0.79910433
9.409	0.79910433
9.414	0.799271521
9.419	0.798937646
9.424	0.799604889
9.429	0.801105549
9.434	0.799271521
9.439	0.799771572
9.444	0.800438307
9.449	0.799271521
9.454	0.798270912
9.459	0.799938256
9.464	0.79910433
9.469	0.798437595
9.474	0.799271521
9.479	0.798770962
9.484	0.798770962
9.489	0.799604889
9.494	0.799438205
9.499	0.798937646
9.504	0.799271521
9.509	0.801438917
9.514	0.798770962
9.519	0.797603669
9.524	0.800438307
9.529	0.799604889
9.534	0.798437595
9.539	0.799938256
9.544	0.80060499
9.549	0.79910433
9.554	0.799438205
9.559	0.798437595
9.564	0.798937646
9.569	0.799271521
9.574	0.799271521
9.579	0.798937646
9.584	0.799938256
9.589	0.798604279
9.594	0.797937544
9.599	0.80060499
9.604	0.800271623
9.609	0.79910433
9.614	0.799604889
9.619	0.798770962
9.624	0.800438307
9.629	0.798937646
9.634	0.79910433
9.639	0.798770962
9.644	0.799438205
9.649	0.798604279
9.654	0.798437595
9.659	0.799771572
9.664	0.79910433
9.669	0.798937646
9.674	0.798770962
9.679	0.798104228
9.684	0.798104228
9.689	0.79910433
9.694	0.798604279
9.699	0.800772182
9.704	0.798604279
9.709	0.799271521
9.714	0.79910433
9.719	0.798604279
9.724	0.799271521
9.729	0.799938256
9.734	0.799604889
9.739	0.799771572
9.744	0.799438205
9.749	0.799438205
9.754	0.797770861
9.759	0.799271521
9.764	0.798770962
9.769	0.799771572
9.774	0.799604889
9.779	0.799771572
9.784	0.798104228
9.789	0.799438205
9.794	0.799271521
9.799	0.799938256
9.804	0.80060499
9.809	0.798937646
9.814	0.799271521
9.819	0.799604889
9.824	0.799271521
9.829	0.799271521
9.834	0.80010494
9.839	0.799771572
9.844	0.799771572
9.849	0.799271521
9.854	0.79910433
9.859	0.796936935
9.864	0.80060499
9.869	0.799438205
9.874	0.798604279
9.879	0.79910433
9.884	0.798770962
9.889	0.801272233
9.894	0.797937544
9.899	0.799771572
9.904	0.798437595
9.909	0.801105549
9.914	0.79910433
9.919	0.799438205
9.924	0.799604889
9.929	0.80010494
9.934	0.799271521
9.939	0.798604279
9.944	0.798104228
9.949	0.799771572
9.954	0.799271521
9.959	0.799271521
9.964	0.79910433
9.969	0.798770962
9.974	0.799438205
9.979	0.798770962
9.984	0.80060499
9.989	0.798437595
[truncated: 3 more rows]
